# Supplementary material for: EGR1 Regulation of Vasculogenic Mimicry in the MDA-MB-231 Triple-Negative Breast Cancer Cell Line through the Upregulation of KLF4 Expression
Source: Int J Mol Sci. 2023 Sep 21;24(18):14375. doi: 10.3390/ijms241814375 (PMC10532327; doi:10.3390/ijms241814375)
Supplement: Supplementary file 1 [file ijms-24-14375-s001.zip]

Archive with 9 entries (9 files):
- Supplementary Data.xlsx
- Supplementary Figure S1.pdf
- Supplementary Figure S2.pdf
- Supplementary Table S1.pdf
- Supplementary Table S2.pdf
- Supplementary Table S3.pdf
- Supplementary Video S1.mp4
- Supplementary Video S2.mp4
- Supplementary Video S3.mp4
