# Supplementary material for: EGR1 Regulation of Vasculogenic Mimicry in the MDA-MB-231 Triple-Negative Breast Cancer Cell Line through the Upregulation of KLF4 Expression
Source: Int J Mol Sci. 2023 Sep 21;24(18):14375. doi: 10.3390/ijms241814375 (PMC10532327; doi:10.3390/ijms241814375)
Supplement: Supplementary file 1 [file ijms-24-14375-s001.zip › Supplementary Data.xlsx]

## Sheet: GSE173986_table
GeneID	padj	pvalue	lfcSE	stat	log2FoldChange	baseMean	Symbol	Description
54538	1.02e-26	3.02e-27	1.1804	10.812	12.7627	637.38	ROBO4	roundabout guidance receptor 4
84141	1.14e-24	3.56e-25	1.1809	10.3654	12.2402	443.62	EVA1A	eva-1 homolog A, regulator of programmed cell death
50486	3.08e-32	8.1e-33	1.0231	11.9316	12.2069	1569.1	G0S2	G0/G1 switch 2
2250	1.97e-24	6.17e-25	1.1812	10.3128	12.1816	425.83	FGF5	fibroblast growth factor 5
57194	2.03e-24	6.38e-25	1.1814	10.3095	12.1792	425.41	ATP10A	ATPase phospholipid transporting 10A (putative)
100131897	3.67e-24	1.16e-24	1.1813	10.2519	12.111	405.5	INSYN2B	inhibitory synaptic factor family member 2B
10402	5.64e-23	1.84e-23	1.1822	9.98106	11.7993	326.73	ST3GAL6	ST3 beta-galactoside alpha-2,3-sialyltransferase 6
133396	8.53e-23	2.8e-23	1.1819	9.9395	11.7471	315.2	IL31RA	interleukin 31 receptor A
112464	9.82e-23	3.23e-23	1.1828	9.92532	11.7399	611.37	CAVIN3	caveolae associated protein 3
154	1.46e-22	4.85e-23	1.1808	9.88481	11.6719	582.92	ADRB2	adrenoceptor beta 2
344558	5.18e-22	1.74e-22	1.1824	9.756	11.5352	272.16	SH3RF3	SH3 domain containing ring finger 3
3170	5.66e-22	1.9e-22	1.1808	9.74701	11.5093	520.93	FOXA2	forkhead box A2
55243	8.36e-56	1.46e-56	0.7235	15.8475	11.4664	1878.08	KIRREL1	kirre like nephrin family adhesion molecule 1
105374003	1.07e-21	3.62e-22	1.1826	9.68131	11.4493	256.42	LOC105374003	uncharacterized LOC105374003
2115	1.48e-28	4.2e-29	1.0223	11.1974	11.4466	926.07	ETV1	ETS variant transcription factor 1
144402	1.28e-21	4.33e-22	1.1826	9.66301	11.4273	252.53	CPNE8	copine 8
339263	1.2e-21	4.07e-22	1.1809	9.66924	11.4183	488.82	LINC02693	long intergenic non-protein coding RNA 2693
83987	1.71e-21	5.81e-22	1.1832	9.6328	11.3976	247.51	CCDC8	coiled-coil domain containing 8
4493	2.96e-28	8.44e-29	1.0225	11.1353	11.3856	888.2	MT1E	metallothionein 1E
104472717	1.92e-21	6.53e-22	1.1827	9.62089	11.3791	244.28	LINC01224	long intergenic non-protein coding RNA 1224
55228	2.59e-21	8.86e-22	1.1831	9.58939	11.3457	238.63	PNMA8A	PNMA family member 8A
221395	2.45e-131	1.78e-132	0.4591	24.4924	11.2451	4028.9	ADGRF5	adhesion G protein-coupled receptor F5
56978	6.26e-21	2.16e-21	1.1813	9.49683	11.2188	425.87	PRDM8	PR/SET domain 8
2124	2.42e-20	8.51e-21	1.1814	9.35307	11.05	378.74	EVI2B	ecotropic viral integration site 2B
1240	3.19e-20	1.13e-20	1.1843	9.32349	11.0422	193.48	CMKLR1	chemerin chemokine-like receptor 1
2791	2.86e-20	1.01e-20	1.1817	9.33506	11.031	373.88	GNG11	G protein subunit gamma 11
170690	3.88e-20	1.37e-20	1.1838	9.30232	11.0119	189.33	ADAMTS16	ADAM metallopeptidase with thrombospondin type 1 motif 16
3575	4.76e-20	1.69e-20	1.1817	9.2803	10.9666	357.51	IL7R	interleukin 7 receptor
6769	4.71e-20	1.67e-20	1.1814	9.28145	10.9651	357.23	STAC	SH3 and cysteine rich domain
1282	2.57e-38	6.06e-39	0.8358	13.0536	10.9096	957.98	COL4A1	collagen type IV alpha 1 chain
5552	8.16e-63	1.28e-63	0.6478	16.8383	10.9075	1593.86	SRGN	serglycin
100505817	8.23e-20	2.95e-20	1.1817	9.22073	10.8964	340.5	LINC02582	long intergenic non-protein coding RNA 2582
9241	6.51e-26	1.97e-26	1.0241	10.6385	10.8948	632.02	NOG	noggin
101927825	1.14e-19	4.1e-20	1.1828	9.18538	10.8643	333.34	LOC101927825	uncharacterized LOC101927825
51703	3.38e-62	5.33e-63	0.6479	16.7536	10.8551	1536.76	ACSL5	acyl-CoA synthetase long chain family member 5
143903	1.7e-25	5.2e-26	1.0231	10.5478	10.791	587.97	LAYN	layilin
26289	3.65e-19	1.33e-19	1.1853	9.05768	10.736	156.41	AK5	adenylate kinase 5
2743	4.4e-19	1.61e-19	1.1861	9.03707	10.7186	154.38	GLRB	glycine receptor beta
1266	5.95e-176	2.99e-177	0.3763	28.3863	10.6808	4086.16	CNN3	calponin 3
101927229	5.84e-19	2.14e-19	1.1855	9.00576	10.6765	150.15	LINC01929	long intergenic non-protein coding RNA 1929
101929494	7.03e-19	2.59e-19	1.1853	8.98506	10.65	147.35	LOC101929494	uncharacterized LOC101929494
51186	1.73e-36	4.21e-37	0.836	12.7265	10.639	794.08	TCEAL9	transcription elongation factor A like 9
730755	8.08e-19	2.98e-19	1.186	8.96953	10.6376	146.16	KRTAP2-3	keratin associated protein 2-3
3484	1.07e-24	3.33e-25	1.0232	10.3718	10.6121	519.58	IGFBP1	insulin like growth factor binding protein 1
4478	7.53e-14	3.28e-14	1.3981	7.58657	10.6071	16807.8	MSN	moesin
57574	8.86e-19	3.27e-19	1.1824	8.9592	10.5937	276.27	MARCHF4	membrane associated ring-CH-type finger 4
558	0	0	0.1934	54.7439	10.589	15088.5	AXL	AXL receptor tyrosine kinase
3428	2.96e-70	4.19e-71	0.592	17.8293	10.5545	1497.45	IFI16	interferon gamma inducible protein 16
3075	1.5e-18	5.59e-19	1.1827	8.89984	10.5256	263.53	CFH	complement factor H
23682	1.54e-18	5.71e-19	1.1824	8.89744	10.5202	262.43	RAB38	RAB38, member RAS oncogene family
7805	7.29e-47	1.46e-47	0.7245	14.487	10.4955	958.91	LAPTM5	lysosomal protein transmembrane 5
4803	2.59e-18	9.71e-19	1.186	8.83841	10.4827	131.18	NGF	nerve growth factor
9947	2.39e-18	8.95e-19	1.1846	8.84751	10.4803	255.31	MAGEC1	MAGE family member C1
3233	2.77e-18	1.04e-18	1.1867	8.83066	10.4796	130.87	HOXD4	homeobox D4
137835	2.1e-18	7.86e-19	1.1825	8.86204	10.4794	255.17	TMEM71	transmembrane protein 71
2950	6.82e-58	1.15e-58	0.6486	16.1492	10.4744	1180.97	GSTP1	glutathione S-transferase pi 1
5651	2.89e-18	1.09e-18	1.1861	8.82591	10.4683	129.89	TMPRSS15	transmembrane serine protease 15
3945	6.68e-84	7.92e-85	0.5359	19.5167	10.4588	6814.51	LDHB	lactate dehydrogenase B
4354	2.96e-18	1.11e-18	1.1827	8.82318	10.4351	247.48	MPP1	MAGUK p55 scaffold protein 1
57823	4.87e-35	1.22e-35	0.836	12.4611	10.4174	680.98	SLAMF7	SLAM family member 7
100287314	5.18e-18	1.97e-18	1.1865	8.75927	10.3926	123.26	LINC00941	long intergenic non-protein coding RNA 941
653067	6.74e-57	1.16e-57	0.6483	16.0062	10.3773	1103.93	XAGE1B	X antigen family member 1B
725	1.37e-23	4.41e-24	1.0236	10.1221	10.3613	436.71	C4BPB	complement component 4 binding protein beta
120114	1.23e-34	3.1e-35	0.8364	12.3864	10.3595	653.97	FAT3	FAT atypical cadherin 3
5764	8.71e-18	3.33e-18	1.1869	8.69974	10.3255	117.68	PTN	pleiotrophin
2318	5.33e-52	9.84e-53	0.6733	15.2836	10.2903	3999.52	FLNC	filamin C
5137	6.39e-45	1.32e-45	0.7255	14.1741	10.284	827.77	PDE1C	phosphodiesterase 1C
2312	1.04e-17	3.98e-18	1.1839	8.6793	10.2754	221.49	FLG	filaggrin
105373490	1.03e-17	3.93e-18	1.1832	8.68069	10.2713	220.97	LOC105373490	uncharacterized LOC105373490
118429	1.46e-141	9.68e-143	0.4035	25.4376	10.2629	2652.03	ANTXR2	ANTXR cell adhesion molecule 2
64129	2.59e-55	4.55e-56	0.6488	15.776	10.2358	1001.12	TINAGL1	tubulointerstitial nephritis antigen like 1
25925	6.39e-23	2.09e-23	1.0239	9.9685	10.207	392.38	ZNF521	zinc finger protein 521
2876	2.61e-168	1.37e-169	0.3676	27.7587	10.2033	3132.17	GPX1	glutathione peroxidase 1
1305	2.04e-139	1.37e-140	0.4041	25.2424	10.1994	2537.81	COL13A1	collagen type XIII alpha 1 chain
152195	2.46e-17	9.54e-18	1.1879	8.57934	10.1911	107.24	NUDT16L2P	nudix hydrolase 16 like 2, pseudogene
2151	2.51e-17	9.74e-18	1.188	8.57696	10.1895	107.02	F2RL2	coagulation factor II thrombin receptor like 2
2113	1.49e-210	5.7e-212	0.3266	31.0723	10.1497	3773	ETS1	ETS proto-oncogene 1, transcription factor
400765	3.74e-17	1.46e-17	1.1882	8.53028	10.1355	103.12	MIR137HG	MIR137 host gene
399959	1.71e-22	5.67e-23	1.026	9.86913	10.1259	370.76	MIR100HG	mir-100-let-7a-2-mir-125b-1 cluster host gene
91851	1.55e-43	3.29e-44	0.7247	13.9468	10.1073	732.56	CHRDL1	chordin like 1
152225	4.66e-17	1.82e-17	1.1882	8.50457	10.1055	101.01	RDUR	RIG-I dependent antiviral response regulator RNA
55655	5.38e-17	2.11e-17	1.1893	8.48755	10.0945	100.16	NLRP2	NLR family pyrin domain containing 2
1469	3.06e-155	1.77e-156	0.377	26.6503	10.0483	2638.03	CST1	cystatin SN
1472	2.11e-63	3.26e-64	0.5927	16.919	10.0274	1039.97	CST4	cystatin S
130497	6.77e-17	2.66e-17	1.1846	8.46046	10.0227	185.96	OSR1	odd-skipped related transcription factor 1
5999	7.56e-17	2.98e-17	1.1841	8.44738	10.0022	183.36	RGS4	regulator of G protein signaling 4
1470	5.71e-22	1.92e-22	1.0247	9.74612	9.98698	337.1	CST2	cystatin SA
64866	5.85e-35	1.47e-35	0.8021	12.4462	9.98338	4702.65	CDCP1	CUB domain containing protein 1
1295	1.25e-163	6.76e-165	0.3646	27.3671	9.9794	2682.04	COL8A1	collagen type VIII alpha 1 chain
8436	3.24e-32	8.52e-33	0.8367	11.9274	9.97927	502.81	CAVIN2	caveolae associated protein 2
8540	1.71e-62	2.68e-63	0.5931	16.7944	9.96153	993.21	AGPS	alkylglycerone phosphate synthase
28234	1.75e-16	6.95e-17	1.1923	8.34781	9.9535	90.81	SLCO1B3	solute carrier organic anion transporter family member 1B3
11213	1.67e-16	6.66e-17	1.1906	8.35299	9.94512	90.3	IRAK3	interleukin 1 receptor associated kinase 3
100216001	5.77e-42	1.26e-42	0.7252	13.6841	9.92309	644.7	MANCR	mitotically associated long non coding RNA
29015	2.01e-247	6.21e-249	0.2942	33.6979	9.91508	4009.66	SLC43A3	solute carrier family 43 member 3
7024	1.12e-21	3.79e-22	1.0246	9.67654	9.91428	320.39	TFCP2	transcription factor CP2
140612	1.66e-16	6.61e-17	1.1845	8.35388	9.89481	170.14	ZFP28	ZFP28 zinc finger protein
64115	2.47e-16	9.88e-17	1.19	8.30622	9.88466	86.68	VSIR	V-set immunoregulatory receptor
9586	2.89e-16	1.16e-16	1.1915	8.28716	9.87387	85.95	CREB5	cAMP responsive element binding protein 5
653220	3.1e-61	4.99e-62	0.5926	16.6201	9.84952	919.15	XAGE1A	X antigen family member 1A
105376374	4.02e-16	1.62e-16	1.1914	8.24726	9.82592	83.29	LOC105376374	uncharacterized LOC105376374
81606	2.84e-16	1.14e-16	1.185	8.28964	9.82336	162.08	LBH	LBH regulator of WNT signaling pathway
92241	2.85e-21	9.76e-22	1.0248	9.5794	9.81724	299.74	RCSD1	RCSD domain containing 1
105374651	4.74e-16	1.91e-16	1.191	8.22754	9.79918	81.75	LOC105374651	uncharacterized LOC105374651
100507127	5.09e-16	2.06e-16	1.1916	8.21867	9.79308	81.3	LINC00707	long intergenic non-protein coding RNA 707
6304	4.28e-21	1.47e-21	1.0251	9.53678	9.77604	290.99	SATB1	SATB homeobox 1
388566	4.15e-16	1.67e-16	1.1848	8.24362	9.76737	155.8	ZNF470	zinc finger protein 470
9839	4.22e-16	1.7e-16	1.1849	8.2416	9.76541	155.6	ZEB2	zinc finger E-box binding homeobox 2
255130	9.65e-31	2.62e-31	0.839	11.6389	9.76444	433.43	IGFBP7-AS1	IGFBP7 antisense RNA 1
9510	3.54e-127	2.68e-128	0.4043	24.0971	9.74302	1849.65	ADAMTS1	ADAM metallopeptidase with thrombospondin type 1 motif 1
339400	8.59e-16	3.5e-16	1.1916	8.15467	9.71717	77.13	FLG-AS1	FLG antisense RNA 1
84856	9.09e-16	3.71e-16	1.1919	8.14778	9.71102	76.91	LINC00839	long intergenic non-protein coding RNA 839
105379362	8.8e-16	3.59e-16	1.1911	8.15178	9.70994	76.78	LOC105379362	uncharacterized LOC105379362
400655	9.22e-16	3.76e-16	1.1916	8.14596	9.70648	76.65	LINC02864	long intergenic non-protein coding RNA 2864
65251	9.72e-16	3.97e-16	1.1916	8.13953	9.69897	76.18	ZNF649	zinc finger protein 649
65975	8.19e-16	3.33e-16	1.1856	8.16057	9.6748	146.13	STK33	serine/threonine kinase 33
3576	8.11e-16	3.3e-16	1.1853	8.16181	9.67437	146.15	CXCL8	C-X-C motif chemokine ligand 8
23318	6.13e-59	1.02e-59	0.5931	16.2979	9.66607	809.58	TUT4	terminal uridylyl transferase 4
286499	1.33e-15	5.46e-16	1.1928	8.10084	9.66244	74.3	FAM133A	family with sequence similarity 133 member A
11141	1.35e-15	5.54e-16	1.1925	8.09911	9.65846	74.14	IL1RAPL1	interleukin 1 receptor accessory protein like 1
10659	3.64e-30	9.99e-31	0.8379	11.524	9.65628	401.72	CELF2	CUGBP Elav-like family member 2
51200	1.05e-39	2.39e-40	0.7258	13.2975	9.65199	534.29	CPA4	carboxypeptidase A4
79776	1.62e-20	5.65e-21	1.0254	9.39626	9.63467	264.19	ZFHX4	zinc finger homeobox 4
80310	1.89e-15	7.79e-16	1.1929	8.05749	9.61151	71.76	PDGFD	platelet derived growth factor D
54102	1.29e-15	5.3e-16	1.1858	8.10435	9.61038	139.81	CLIC6	chloride intracellular channel 6
3122	6.35e-105	5.98e-106	0.4392	21.8619	9.60284	1420.99	HLA-DRA	major histocompatibility complex, class II, DR alpha
114548	1.4e-15	5.75e-16	1.186	8.09449	9.60019	138.79	NLRP3	NLR family pyrin domain containing 3
148641	1.38e-15	5.65e-16	1.1856	8.09665	9.59958	138.71	SLC35F3	solute carrier family 35 member F3
196051	2.33e-20	8.19e-21	1.0253	9.35717	9.59354	256.69	PLPP4	phospholipid phosphatase 4
56479	3.34e-39	7.73e-40	0.7257	13.2095	9.58553	510.37	KCNQ5	potassium voltage-gated channel subfamily Q member 5
1687	1.92e-57	3.26e-58	0.5932	16.0848	9.54203	742.82	GSDME	gasdermin E
79940	2.31e-15	9.54e-16	1.1866	8.03265	9.53135	132.29	LINC00472	long intergenic non-protein coding RNA 472
4837	2.35e-29	6.54e-30	0.8386	11.361	9.52711	367.88	NNMT	nicotinamide N-methyltransferase
3084	1.05e-139	7.04e-141	0.3767	25.2688	9.51943	1828.77	NRG1	neuregulin 1
101928969	3.7e-15	1.54e-15	1.1932	7.97373	9.51415	67.07	RHOXF1-AS1	RHOXF1 antisense RNA 1
389136	2.77e-15	1.15e-15	1.1873	8.00976	9.5101	130.29	VGLL3	vestigial like family member 3
7762	3.18e-15	1.32e-15	1.1873	7.99267	9.48951	128.45	ZNF215	zinc finger protein 215
81792	2.79e-93	2.99e-94	0.4606	20.5959	9.48611	1191.21	ADAMTS12	ADAM metallopeptidase with thrombospondin type 1 motif 12
58538	5.11e-15	2.13e-15	1.1945	7.93337	9.4768	65.4	MPP4	MAGUK p55 scaffold protein 4
116496	3.01e-102	2.95e-103	0.4391	21.5771	9.47397	1299.53	NIBAN1	niban apoptosis regulator 1
26031	1.24e-137	8.53e-139	0.3777	25.0785	9.4731	1770.71	OSBPL3	oxysterol binding protein like 3
90993	1.02e-65	1.54e-66	0.5496	17.2317	9.47113	825.31	CREB3L1	cAMP responsive element binding protein 3 like 1
9976	5.19e-15	2.17e-15	1.1937	7.93136	9.46774	64.91	CLEC2B	C-type lectin domain family 2 member B
22861	7.97e-20	2.86e-20	1.0262	9.22426	9.46623	234.85	NLRP1	NLR family pyrin domain containing 1
29969	8.23e-20	2.95e-20	1.0264	9.2207	9.46392	234.41	MDFIC	MyoD family inhibitor domain containing
7025	3.4e-47	6.8e-48	0.6501	14.5396	9.45223	581.62	NR2F1	nuclear receptor subfamily 2 group F member 1
6335	5.8e-15	2.43e-15	1.1939	7.91713	9.45209	64.26	SCN9A	sodium voltage-gated channel alpha subunit 9
22871	5.96e-15	2.5e-15	1.1939	7.91365	9.4479	64.01	NLGN1	neuroligin 1
339512	6.04e-15	2.53e-15	1.1939	7.91206	9.44635	63.97	CCDC190	coiled-coil domain containing 190
115072896	6.51e-15	2.73e-15	1.1952	7.90247	9.4449	63.84	SLCO1B3-SLCO1B7	SLCO1B3-SLCO1B7 readthrough
1910	6.61e-15	2.78e-15	1.1939	7.9005	9.43222	63.36	EDNRB	endothelin receptor type B
5327	0	0	0.2369	39.8139	9.43062	4472	PLAT	plasminogen activator, tissue type
7099	7.31e-56	1.28e-56	0.5936	15.8561	9.41164	678.76	TLR4	toll like receptor 4
1755	5.68e-15	2.38e-15	1.1867	7.91969	9.3983	120.7	DMBT1	deleted in malignant brain tumors 1
1806	1.14e-73	1.53e-74	0.5145	18.2664	9.39785	896.88	DPYD	dihydropyrimidine dehydrogenase
254295	1.68e-28	4.75e-29	0.8389	11.1864	9.3841	333.06	PHYHD1	phytanoyl-CoA dioxygenase domain containing 1
388507	1.7e-28	4.83e-29	0.8381	11.185	9.37406	330.76	ZNF788P	zinc finger family member 788, pseudogene
2123	2.17e-37	5.2e-38	0.7268	12.8889	9.36774	438.92	EVI2A	ecotropic viral integration site 2A
105755954	1.14e-14	4.83e-15	1.1948	7.83135	9.35665	60.11	ADGRD1-AS1	ADGRD1 antisense RNA 1
781	1.46e-14	6.2e-15	1.1984	7.79978	9.34733	59.67	CACNA2D1	calcium voltage-gated channel auxiliary subunit alpha2delta 1
22866	1.41e-14	6e-15	1.1958	7.80396	9.33189	59.08	CNKSR2	connector enhancer of kinase suppressor of Ras 2
643365	1.4e-14	5.94e-15	1.1952	7.80515	9.32882	58.97	LINC00452	long intergenic non-protein coding RNA 452
23414	1.44e-14	6.13e-15	1.1957	7.80135	9.32807	58.93	ZFPM2	zinc finger protein, FOG family member 2
85460	9.63e-15	4.07e-15	1.1872	7.85268	9.32239	114.48	ZNF518B	zinc finger protein 518B
102724105	1.68e-14	7.17e-15	1.1959	7.78137	9.30572	58.05	ZNF528-AS1	ZNF528 antisense RNA 1
5797	5.28e-107	4.87e-108	0.4214	22.0805	9.30527	1261.15	PTPRM	protein tyrosine phosphatase receptor type M
126068	1.7e-14	7.28e-15	1.1957	7.77956	9.30195	57.85	ZNF441	zinc finger protein 441
6515	1.37e-36	3.31e-37	0.7275	12.7453	9.27277	411.17	SLC2A3	solute carrier family 2 member 3
5806	4.4e-89	4.94e-90	0.4606	20.1199	9.26718	1023.88	PTX3	pentraxin 3
128434	2.4e-36	5.85e-37	0.7287	12.7009	9.25575	406.4	VSTM2L	V-set and transmembrane domain containing 2 like
101927642	2.36e-14	1.01e-14	1.1961	7.73757	9.25505	56	LINC01444	long intergenic non-protein coding RNA 1444
339290	5.92e-19	2.17e-19	1.0269	9.00414	9.24623	201.95	LINC00667	long intergenic non-protein coding RNA 667
5069	5.88e-19	2.16e-19	1.0267	9.00494	9.24496	201.54	PAPPA	pappalysin 1
7431	0	0	0.1689	54.6107	9.223	39123.2	VIM	vimentin
84765	3.44e-14	1.48e-14	1.1976	7.68909	9.20854	54.24	ZNF577	zinc finger protein 577
136895	4.45e-14	1.93e-14	1.1982	7.6554	9.17308	52.98	C7orf31	chromosome 7 open reading frame 31
55089	1.13e-18	4.2e-19	1.027	8.93154	9.17301	191.87	SLC38A4	solute carrier family 38 member 4
7133	2.72e-14	1.17e-14	1.1883	7.71915	9.17256	103.3	TNFRSF1B	TNF receptor superfamily member 1B
2295	2.94e-14	1.27e-14	1.188	7.70911	9.15869	102.25	FOXF2	forkhead box F2
5321	5.01e-14	2.17e-14	1.1983	7.63999	9.1549	52.21	PLA2G4A	phospholipase A2 group IVA
84671	9.89e-36	2.45e-36	0.727	12.5884	9.15179	377.97	ZNF347	zinc finger protein 347
89795	2.95e-44	6.19e-45	0.6505	14.0655	9.15011	471.83	NAV3	neuron navigator 3
9435	4.77e-27	1.4e-27	0.8406	10.882	9.147	282.82	CHST2	carbohydrate sulfotransferase 2
4907	0	0	0.1937	47.1313	9.12794	5485.56	NT5E	5'-nucleotidase ecto
152573	7.78e-14	3.39e-14	1.2021	7.58232	9.11439	50.84	SHISA3	shisa family member 3
3037	2.9e-52	5.33e-53	0.5941	15.3234	9.10311	548.29	HAS2	hyaluronan synthase 2
105376369	6.91e-14	3.01e-14	1.1977	7.59799	9.09985	50.33	LOC105376369	uncharacterized LOC105376369
627	1.64e-43	3.49e-44	0.6505	13.9427	9.07034	446.66	BDNF	brain derived neurotrophic factor
259232	9.17e-14	4.02e-14	1.1991	7.56048	9.06578	49.1	NALCN	sodium leak channel, non-selective
5645	9.54e-14	4.18e-14	1.199	7.55525	9.05862	48.94	PRSS2	serine protease 2
4065	9.71e-14	4.26e-14	1.1985	7.55279	9.05182	48.69	LY75	lymphocyte antigen 75
207107	1.44e-26	4.3e-27	0.8393	10.7796	9.04689	263.62	SFTA1P	surfactant associated 1, lncRNA
10643	1.34e-59	2.2e-60	0.5505	16.3914	9.02265	604.99	IGF2BP3	insulin like growth factor 2 mRNA binding protein 3
140828	1.99e-26	5.93e-27	0.8392	10.7499	9.02168	259.13	LINC00261	long intergenic non-protein coding RNA 261
80114	1.25e-34	3.15e-35	0.7277	12.385	9.0127	343.3	BICC1	BicC family RNA binding protein 1
110806300	8.05e-14	3.52e-14	1.1891	7.57772	9.01073	92.27	FLNC-AS1	FLNC antisense RNA 1
105376382	1.71e-13	7.58e-14	1.2043	7.4774	9.00483	47.02	LASTR	lncRNA associated with SART3 regulation of splicing
102723356	9.19e-14	4.03e-14	1.1892	7.56015	8.99044	90.99	ZFPM2-AS1	ZFPM2 antisense RNA 1
2919	1.52e-13	6.72e-14	1.1997	7.49324	8.98977	46.62	CXCL1	C-X-C motif chemokine ligand 1
5054	0	0	0.1875	47.9171	8.98252	5382.86	SERPINE1	serpin family E member 1
6288	1.15e-13	5.04e-14	1.1899	7.53095	8.96133	89.19	SAA1	serum amyloid A1
8793	3.35e-91	3.68e-92	0.4401	20.3614	8.96029	910.78	TNFRSF10D	TNF receptor superfamily member 10d
100289187	8.04e-18	3.06e-18	1.0282	8.7091	8.955	164.82	TMEM225B	transmembrane protein 225B
56034	4.29e-115	3.64e-116	0.3905	22.9106	8.9472	1148.48	PDGFC	platelet derived growth factor C
79582	1.25e-13	5.51e-14	1.1895	7.51931	8.94449	88.15	SPAG16	sperm associated antigen 16
978	7.63e-26	2.31e-26	0.8397	10.6236	8.92069	241.66	CDA	cytidine deaminase
5588	3.16e-13	1.41e-13	1.2052	7.39525	8.91245	44.25	PRKCQ	protein kinase C theta
6581	1.65e-13	7.29e-14	1.1907	7.48254	8.90921	85.97	SLC22A3	solute carrier family 22 member 3
586	2.23e-103	2.15e-104	0.4105	21.6979	8.90791	1038.08	BCAT1	branched chain amino acid transaminase 1
2044	2.78e-13	1.24e-13	1.2015	7.41282	8.90642	43.97	EPHA5	EPH receptor A5
391712	2.87e-13	1.28e-13	1.2009	7.4085	8.89697	43.7	TRIM61	tripartite motif containing 61
6925	3.22e-13	1.44e-13	1.2008	7.39279	8.87742	43.13	TCF4	transcription factor 4
27303	1.71e-25	5.24e-26	0.8406	10.5471	8.86587	232.59	RBMS3	RNA binding motif single stranded interacting protein 3
1437	2.14e-13	9.49e-14	1.1903	7.4478	8.86493	83.47	CSF2	colony stimulating factor 2
3269	1.66e-57	2.82e-58	0.5507	16.0938	8.8627	541.79	HRH1	histamine receptor H1
8742	1.95e-17	7.54e-18	1.0287	8.60639	8.85368	153.95	TNFSF12	TNF superfamily member 12
105370526	4.06e-13	1.82e-13	1.2013	7.36122	8.84283	42.11	HIF1A-AS3	HIF1A antisense RNA 3
115560	4.4e-13	1.98e-13	1.2029	7.35029	8.84187	42.12	ZNF501	zinc finger protein 501
23768	1.89e-72	2.58e-73	0.4869	18.1115	8.81874	675.25	FLRT2	fibronectin leucine rich transmembrane protein 2
339535	3.02e-13	1.35e-13	1.1909	7.40153	8.81422	80.58	LINC01139	long intergenic non-protein coding RNA 1139
51676	5.68e-13	2.57e-13	1.2037	7.31539	8.80585	41.07	ASB2	ankyrin repeat and SOCS box containing 2
54518	4.22e-80	5.23e-81	0.4618	19.0619	8.80346	742.84	APBB1IP	amyloid beta precursor protein binding family B member 1 interacting protein
4498	2.41e-10	1.22e-10	1.3674	6.43727	8.80239	40.93	MT1JP	metallothionein 1J, pseudogene
105372621	5.39e-13	2.43e-13	1.2019	7.32252	8.80126	40.9	LOC105372621	uncharacterized LOC105372621
84101	3.68e-13	1.65e-13	1.1924	7.37464	8.79325	79.32	USP44	ubiquitin specific peptidase 44
284406	3.19e-17	1.24e-17	1.0284	8.54878	8.79167	147.35	ZFP82	ZFP82 zinc finger protein
2246	4.09e-13	1.84e-13	1.1942	7.36028	8.78957	79.11	FGF1	fibroblast growth factor 1
100616452	6.51e-13	2.95e-13	1.2033	7.29671	8.78019	40.28	MIR2682	microRNA 2682
284757	6.55e-13	2.97e-13	1.2025	7.29591	8.77303	40.12	MIR646HG	MIR646 host gene
100506243	4.11e-13	1.85e-13	1.1919	7.3595	8.7717	78.31	KRBOX1	KRAB box domain containing 1
107984242	4.58e-13	2.06e-13	1.1933	7.34475	8.76419	77.72	LOC107984242	uncharacterized LOC107984242
9758	7.51e-13	3.41e-13	1.2042	7.27712	8.76308	39.86	FRMPD4	FERM and PDZ domain containing 4
6000	7.59e-13	3.45e-13	1.2032	7.27559	8.75387	39.59	RGS7	regulator of G protein signaling 7
284293	4.62e-13	2.08e-13	1.1915	7.34377	8.75016	77.1	HMSD	histocompatibility minor serpin domain containing
22999	8.46e-13	3.85e-13	1.2032	7.26072	8.73586	39.1	RIMS1	regulating synaptic membrane exocytosis 1
4323	0	0	0.1493	58.5163	8.73435	7642.71	MMP14	matrix metallopeptidase 14
102724434	5.64e-13	2.55e-13	1.192	7.31642	8.72127	75.57	LOC102724434	uncharacterized LOC102724434
834	9.52e-13	4.34e-13	1.2035	7.24464	8.71893	38.66	CASP1	caspase 1
94234	2.58e-32	6.77e-33	0.7295	11.9465	8.71467	279.32	FOXQ1	forkhead box Q1
439949	1.1e-12	5.04e-13	1.2042	7.22426	8.69952	38.13	PRKCQ-AS1	PRKCQ antisense RNA 1
219855	6.18e-201	2.52e-202	0.2861	30.3499	8.68385	1846.19	SLC37A2	solute carrier family 37 member 2
203430	1.33e-12	6.09e-13	1.2055	7.19841	8.67753	37.59	RTL3	retrotransposon Gag like 3
3113	7.38e-55	1.3e-55	0.5517	15.7094	8.66719	473.35	HLA-DPA1	major histocompatibility complex, class II, DP alpha 1
58491	2.35e-24	7.4e-25	0.8407	10.2953	8.65571	201.2	ZNF71	zinc finger protein 71
7103	1.79e-12	8.23e-13	1.2073	7.15729	8.64097	36.56	TSPAN8	tetraspanin 8
79442	1.85e-12	8.49e-13	1.207	7.15298	8.63393	36.38	LRRC2	leucine rich repeat containing 2
57451	7.1e-47	1.43e-47	0.5957	14.4888	8.63071	395.41	TENM2	teneurin transmembrane protein 2
100133121	1.98e-12	9.09e-13	1.2074	7.14356	8.62495	36.24	FAM27B	family with sequence similarity 27 member B
23708	1.54e-16	6.13e-17	1.0296	8.36273	8.61018	130.03	GSPT2	G1 to S phase transition 2
57381	4.51e-24	1.43e-24	0.8413	10.2317	8.60755	194.52	RHOJ	ras homolog family member J
958	1.31e-31	3.48e-32	0.7288	11.8096	8.60684	259.33	CD40	CD40 molecule
1522	0	0	0.2172	39.623	8.60436	3042.78	CTSZ	cathepsin Z
231	1.46e-206	5.72e-208	0.2789	30.7747	8.58333	1786.97	AKR1B1	aldo-keto reductase family 1 member B
441094	6.54e-24	2.08e-24	0.8417	10.1952	8.58124	191.08	NR2F1-AS1	NR2F1 antisense RNA 1
375323	1.63e-12	7.45e-13	1.1954	7.17087	8.57203	68.24	LHFPL4	LHFPL tetraspan subfamily member 4
9447	2.65e-12	1.23e-12	1.2062	7.10248	8.56712	34.79	AIM2	absent in melanoma 2
2983	3e-12	1.39e-12	1.2067	7.08511	8.54936	34.33	GUCY1B1	guanylate cyclase 1 soluble subunit beta 1
84433	2.71e-16	1.08e-16	1.0304	8.29511	8.54748	124.44	CARD11	caspase recruitment domain family member 11
8470	3.94e-31	1.06e-31	0.7291	11.7155	8.54206	247.98	SORBS2	sorbin and SH3 domain containing 2
147372	5.77e-68	8.44e-69	0.4871	17.5301	8.53928	556.98	CCBE1	collagen and calcium binding EGF domains 1
4312	2.76e-104	2.63e-105	0.3918	21.7943	8.53927	866.13	MMP1	matrix metallopeptidase 1
57001	2.95e-16	1.18e-16	1.0306	8.28486	8.53859	123.61	SDHAF3	succinate dehydrogenase complex assembly factor 3
100873979	3.64e-12	1.69e-12	1.2094	7.05794	8.53579	34.02	RBMS3-AS3	RBMS3 antisense RNA 3
107984684	2.01e-12	9.23e-13	1.1943	7.14151	8.52899	66.09	LOC107984684	uncharacterized LOC107984684
5743	3.11e-16	1.25e-16	1.0302	8.27857	8.52886	122.77	PTGS2	prostaglandin-endoperoxide synthase 2
94031	2.09e-12	9.64e-13	1.194	7.13555	8.51977	65.76	HTRA3	HtrA serine peptidase 3
23452	1.47e-23	4.71e-24	0.8421	10.1156	8.51866	182.93	ANGPTL2	angiopoietin like 2
90649	3.77e-16	1.52e-16	1.0301	8.25507	8.50383	120.74	ZNF486	zinc finger protein 486
7761	4.91e-12	2.29e-12	1.2108	7.0153	8.49403	33.01	ZNF214	zinc finger protein 214
28755	4.87e-12	2.28e-12	1.209	7.01647	8.48276	32.82	TRAC	T cell receptor alpha constant
286097	5.46e-12	2.56e-12	1.2104	7.00004	8.47311	32.54	MICU3	mitochondrial calcium uptake family member 3
119	5.32e-12	2.49e-12	1.2091	7.00362	8.46803	32.44	ADD2	adducin 2
347442	2.86e-12	1.32e-12	1.194	7.09189	8.46802	63.43	DCAF8L2	DDB1 and CUL4 associated factor 8 like 2
55106	7.35e-38	1.74e-38	0.6526	12.9729	8.46579	293.94	SLFN12	schlafen family member 12
6289	5.41e-12	2.54e-12	1.2082	7.00122	8.45866	32.27	SAA2	serum amyloid A2
217	2.11e-73	2.85e-74	0.4631	18.2325	8.44378	579.44	ALDH2	aldehyde dehydrogenase 2 family member
7075	3.42e-12	1.59e-12	1.1942	7.06655	8.43856	62.14	TIE1	tyrosine kinase with immunoglobulin like and EGF like domains 1
154214	8.38e-16	3.41e-16	1.0341	8.15781	8.43575	114.95	RNF217	ring finger protein 217
84002	2.65e-30	7.24e-31	0.7299	11.5517	8.43113	229.57	B3GNT5	UDP-GlcNAc:betaGal beta-1,3-N-acetylglucosaminyltransferase 5
6092	7.64e-12	3.6e-12	1.2119	6.95204	8.42497	31.5	ROBO2	roundabout guidance receptor 2
441666	7.39e-12	3.48e-12	1.2106	6.95682	8.42223	31.42	LOC441666	zinc finger protein 91 pseudogene
445815	0	0	0.1679	50.124	8.41764	4668.89	PALM2AKAP2	PALM2 and AKAP2 fusion
90589	7.37e-12	3.47e-12	1.2096	6.95713	8.41531	31.33	ZNF625	zinc finger protein 625
100131827	3.97e-12	1.85e-12	1.1944	7.04542	8.41469	61.11	ZNF717	zinc finger protein 717
2564	9.2e-12	4.36e-12	1.2144	6.92512	8.41013	31.13	GABRE	gamma-aminobutyric acid type A receptor subunit epsilon
100874207	7.75e-12	3.66e-12	1.2099	6.94991	8.40852	31.13	ST3GAL6-AS1	ST3GAL6 antisense RNA 1
7539	8.16e-12	3.85e-12	1.2098	6.94247	8.39921	30.98	ZFP37	ZFP37 zinc finger protein
7498	8.19e-12	3.87e-12	1.2097	6.94192	8.39794	30.94	XDH	xanthine dehydrogenase
11167	0	0	0.2	41.9702	8.39552	3137.55	FSTL1	follistatin like 1
105372712	9.57e-12	4.53e-12	1.2124	6.91949	8.38949	30.75	LINC02970	long intergenic non-protein coding RNA 2970
8549	5.19e-12	2.43e-12	1.195	7.00721	8.37378	59.38	LGR5	leucine rich repeat containing G protein-coupled receptor 5
91392	5.69e-12	2.67e-12	1.1955	6.99405	8.36129	58.88	ZNF502	zinc finger protein 502
101927780	1.12e-11	5.3e-12	1.2105	6.89739	8.34957	29.92	LINC01303	long intergenic non-protein coding RNA 1303
105379118	1.42e-11	6.77e-12	1.2139	6.86235	8.32988	29.54	LOC105379118
101927098	1.55e-11	7.41e-12	1.2118	6.84956	8.29996	28.9	LOC101927098	uncharacterized LOC101927098
4023	1.68e-11	8.05e-12	1.2134	6.83766	8.29713	28.88	LPL	lipoprotein lipase
105369848	8.59e-12	4.06e-12	1.1963	6.93511	8.29667	56.33	LNCOG	lncRNA osteogenesis associated
728591	1.69e-11	8.09e-12	1.2128	6.8369	8.29161	28.73	CCDC169	coiled-coil domain containing 169
9760	8.87e-12	4.19e-12	1.1957	6.93049	8.28669	55.93	TOX	thymocyte selection associated high mobility group box
4593	1.99e-11	9.54e-12	1.2128	6.81325	8.26342	28.16	MUSK	muscle associated receptor tyrosine kinase
84436	4.38e-22	1.47e-22	0.8443	9.77317	8.251	152.04	ZNF528	zinc finger protein 528
114769	2.28e-11	1.1e-11	1.2142	6.79291	8.24826	27.88	CARD16	caspase recruitment domain family member 16
389602	3.43e-15	1.43e-15	1.0328	7.98325	8.24519	101	LOC389602	uncharacterized LOC389602
105372338	3.57e-15	1.48e-15	1.0324	7.97835	8.23692	100.36	LOC105372338	uncharacterized LOC105372338
101929127	2.75e-11	1.33e-11	1.2158	6.76546	8.22529	27.4	PGM5P3-AS1	PGM5P3 antisense RNA 1
4071	9.07e-306	2.08e-307	0.2193	37.4783	8.21977	2282.31	TM4SF1	transmembrane 4 L six family member 1
157695	3.01e-11	1.46e-11	1.2163	6.75218	8.213	27.2	TDRP	testis development related protein
200150	3.12e-11	1.51e-11	1.2168	6.74701	8.20944	27.11	PLD5	phospholipase D family member 5
79027	8.03e-56	1.4e-56	0.5175	15.8501	8.202	392.14	ZNF655	zinc finger protein 655
1612	1.42e-75	1.87e-76	0.4428	18.5054	8.19366	535.93	DAPK1	death associated protein kinase 1
26137	1.73e-11	8.28e-12	1.1974	6.8336	8.1826	52.05	ZBTB20	zinc finger and BTB domain containing 20
100506457	1.87e-11	8.95e-12	1.199	6.8224	8.18017	52.04	MIR3681HG	MIR3681 host gene
105374997	4.28e-11	2.08e-11	1.2204	6.7002	8.1768	26.48	LOC105374997	replaced by ID 222696
389336	3.47e-11	1.68e-11	1.2146	6.73147	8.17627	26.51	C5orf46	chromosome 5 open reading frame 46
1902	5.2e-185	2.41e-186	0.2804	29.1136	8.1638	1336.49	LPAR1	lysophosphatidic acid receptor 1
3232	4.69e-11	2.29e-11	1.2187	6.6865	8.149	26.07	HOXD3	homeobox D3
7447	4.48e-11	2.18e-11	1.2168	6.69343	8.14449	25.97	VSNL1	visinin like 1
147947	4.77e-11	2.32e-11	1.2172	6.68406	8.13576	25.76	ZNF542P	zinc finger protein 542, pseudogene
1284	0	0	0.202	40.2615	8.13216	2615.36	COL4A2	collagen type IV alpha 2 chain
105374715	2.45e-11	1.18e-11	1.1985	6.78231	8.12853	50.11	LOC105374715	uncharacterized LOC105374715
2014	0	0	0.1977	41.0905	8.12493	2696.64	EMP3	epithelial membrane protein 3
100507347	0	0	0.1433	56.699	8.12314	6688.82	VIM-AS1	VIM antisense RNA 1
30061	4.92e-11	2.4e-11	1.216	6.67952	8.12217	25.55	SLC40A1	solute carrier family 40 member 1
1901	5.73e-11	2.8e-11	1.218	6.65665	8.10775	25.26	S1PR1	sphingosine-1-phosphate receptor 1
102723480	5.7e-11	2.79e-11	1.217	6.65748	8.10226	25.19	LOC102723480	uncharacterized LOC102723480
5396	5.62e-11	2.75e-11	1.2166	6.6594	8.10209	25.19	PRRX1	paired related homeobox 1
728577	2.83e-11	1.37e-11	1.1982	6.7614	8.10179	49.2	CNTNAP3B	contactin associated protein family member 3B
79625	6.05e-11	2.97e-11	1.2184	6.64828	8.09994	25.19	NDNF	neuron derived neurotrophic factor
7594	2.52e-21	8.61e-22	0.8441	9.5923	8.0967	136.69	ZNF43	zinc finger protein 43
3109	3.28e-21	1.12e-21	0.8453	9.56483	8.08539	135.75	HLA-DMB	major histocompatibility complex, class II, DM beta
85449	7.04e-11	3.46e-11	1.2173	6.62568	8.06533	24.56	KIAA1755	KIAA1755
27147	2.73e-34	6.93e-35	0.6544	12.3216	8.06344	222.69	DENND2A	DENN domain containing 2A
3363	2.96e-34	7.51e-35	0.6546	12.3151	8.06185	222.48	HTR7	5-hydroxytryptamine receptor 7
3115	4.1e-34	1.04e-34	0.655	12.2886	8.049	220.57	HLA-DPB1	major histocompatibility complex, class II, DP beta 1
80380	4.24e-11	2.06e-11	1.2008	6.70167	8.04713	47.33	PDCD1LG2	programmed cell death 1 ligand 2
60489	2.04e-27	5.95e-28	0.7338	10.9599	8.04223	175.76	APOBEC3G	apolipoprotein B mRNA editing enzyme catalytic subunit 3G
4825	8.73e-11	4.31e-11	1.2195	6.59311	8.04047	24.17	NKX6-1	NK6 homeobox 1
26032	2.9e-79	3.63e-80	0.4239	18.9603	8.03794	525.15	SUSD5	sushi domain containing 5
164284	2.11e-40	4.75e-41	0.5981	13.4178	8.02561	260.46	APCDD1L	APC down-regulated 1 like
284	1.04e-10	5.14e-11	1.2213	6.56694	8.02032	23.78	ANGPT1	angiopoietin 1
105377068	4.83e-11	2.35e-11	1.1998	6.68228	8.01762	46.45	LINC02009	long intergenic non-protein coding RNA 2009
10333	2.1e-14	9.01e-15	1.034	7.75256	8.01591	86.14	TLR6	toll like receptor 6
105369699	1.05e-10	5.19e-11	1.2192	6.56532	8.00415	23.54	LOC105369699	uncharacterized LOC105369699
105378419	8.17e-21	2.83e-21	0.8449	9.46876	8.00015	127.94	LOC105378419	uncharacterized LOC105378419
7490	1.28e-10	6.39e-11	1.2206	6.53442	7.97607	23.1	WT1	WT1 transcription factor
374987	1.38e-10	6.87e-11	1.2224	6.52346	7.97447	23.07	NEXN-AS1	NEXN antisense RNA 1
64109	1.45e-10	7.23e-11	1.2233	6.51576	7.97099	23.05	CRLF2	cytokine receptor like factor 2
389432	6.36e-11	3.12e-11	1.1999	6.64073	7.9683	44.88	SAMD5	sterile alpha motif domain containing 5
107984537	1.34e-10	6.69e-11	1.22	6.5275	7.96354	22.89	LOC107984537	uncharacterized LOC107984537
57636	3.35e-284	8.37e-286	0.2203	36.1276	7.95728	1903.89	ARHGAP23	Rho GTPase activating protein 23
729970	1.48e-10	7.36e-11	1.2212	6.51312	7.95377	22.74	CNN3-DT	CNN3 divergent transcript
59284	1.47e-10	7.35e-11	1.2208	6.5134	7.95126	22.69	CACNG7	calcium voltage-gated channel auxiliary subunit gamma 7
7078	0	0	0.0905	87.8911	7.95011	15274.6	TIMP3	TIMP metallopeptidase inhibitor 3
3553	1.64e-10	8.21e-11	1.2234	6.49675	7.94825	22.68	IL1B	interleukin 1 beta
162461	1.5e-39	3.46e-40	0.5987	13.27	7.94532	246.18	TMEM92	transmembrane protein 92
105377276	2.02e-10	1.01e-10	1.2228	6.46475	7.90534	21.96	LOC105377276	uncharacterized LOC105377276
105376367	2.05e-10	1.03e-10	1.2225	6.46291	7.90114	21.93	LOC105376367	uncharacterized LOC105376367
22873	9.63e-11	4.76e-11	1.2011	6.57817	7.90111	42.84	DZIP1	DAZ interacting zinc finger protein 1
27122	2.2e-10	1.11e-10	1.2227	6.45178	7.88842	21.73	DKK3	dickkopf WNT signaling pathway inhibitor 3
10687	7.82e-131	5.7e-132	0.3223	24.4449	7.87926	823.64	PNMA2	PNMA family member 2
100132948	2.34e-10	1.18e-10	1.2229	6.44241	7.87821	21.58	FAM27C	family with sequence similarity 27 member C
128209	2.37e-10	1.2e-10	1.2229	6.43996	7.87561	21.53	KLF17	KLF transcription factor 17
101928820	2.64e-10	1.33e-10	1.2252	6.42341	7.87002	21.48	LINC02535	long intergenic non-protein coding RNA 2535
101927921	2.59e-10	1.31e-10	1.2234	6.4265	7.86225	21.32	LINC01478	long intergenic non-protein coding RNA 1478
5324	7.98e-14	3.48e-14	1.0367	7.57896	7.85674	77.27	PLAG1	PLAG1 zinc finger
100528017	2.72e-10	1.38e-10	1.224	6.4184	7.85607	21.26	SAA2-SAA4	SAA2-SAA4 readthrough
114798	7.82e-14	3.41e-14	1.0355	7.5816	7.85039	76.97	SLITRK1	SLIT and NTRK like family member 1
100505501	3.15e-10	1.59e-10	1.2273	6.39608	7.85022	21.2	TOX-DT	TOX divergent transcript
23194	3.54e-10	1.8e-10	1.2271	6.37772	7.82639	20.85	FBXL7	F-box and leucine rich repeat protein 7
5629	3.34e-10	1.69e-10	1.2243	6.38689	7.81958	20.72	PROX1	prospero homeobox 1
105376387	3.89e-10	1.98e-10	1.2251	6.36291	7.79522	20.36	LOC105376387	uncharacterized LOC105376387
1848	0	0	0.1426	54.6077	7.7871	4269.44	DUSP6	dual specificity phosphatase 6
80177	4.74e-10	2.42e-10	1.2289	6.33189	7.78096	20.15	MYCT1	MYC target 1
5737	4.47e-10	2.28e-10	1.2269	6.34104	7.77967	20.13	PTGFR	prostaglandin F receptor
55714	1.1e-219	4.02e-221	0.245	31.7426	7.77638	1352.21	TENM3	teneurin transmembrane protein 3
105378859	5.89e-10	3.02e-10	1.2306	6.29767	7.7499	19.75	LOC105378859
7681	5.46e-10	2.79e-10	1.2273	6.30997	7.74442	19.65	MKRN3	makorin ring finger protein 3
338322	5.57e-10	2.85e-10	1.2279	6.30677	7.74398	19.64	NLRP10	NLR family pyrin domain containing 10
162282	2.47e-10	1.24e-10	1.2034	6.43378	7.74236	38.41	ANKFN1	ankyrin repeat and fibronectin type III domain containing 1
65061	5.96e-10	3.06e-10	1.2286	6.29575	7.73513	19.54	CDK15	cyclin dependent kinase 15
100129836	6.06e-10	3.11e-10	1.2287	6.29322	7.73236	19.48	COL4A2-AS2	COL4A2 antisense RNA 2
55613	6.57e-10	3.38e-10	1.2307	6.2803	7.72925	19.48	MTMR8	myotubularin related protein 8
85294	6.25e-10	3.21e-10	1.2291	6.28838	7.72898	19.48	KRTAP2-4	keratin associated protein 2-4
100287216	6.18e-10	3.17e-10	1.2286	6.29009	7.72784	19.46	SH3RF3-AS1	SH3RF3 antisense RNA 1
947	6.2e-10	3.18e-10	1.2285	6.28957	7.7267	19.44	CD34	CD34 molecule
2687	1.94e-72	2.65e-73	0.4256	18.1101	7.70679	417.75	GGT5	gamma-glutamyltransferase 5
107985054	3.28e-10	1.66e-10	1.2045	6.38973	7.69634	37.19	LOC107985054
11131	7.42e-10	3.82e-10	1.2292	6.26107	7.696	19.01	CAPN11	calpain 11
57110	7.71e-10	3.97e-10	1.2293	6.25501	7.68907	18.94	PLAAT1	phospholipase A and acyltransferase 1
3814	1.47e-133	1.05e-134	0.3107	24.7009	7.67503	783.77	KISS1	KiSS-1 metastasis suppressor
64399	3.4e-13	1.52e-13	1.0374	7.38515	7.66129	67.49	HHIP	hedgehog interacting protein
29126	5.28e-48	1.04e-48	0.5206	14.6675	7.63581	265.16	CD274	CD274 molecule
11199	1.08e-09	5.63e-10	1.2314	6.20059	7.63565	18.24	ANXA10	annexin A10
5454	4.1e-13	1.84e-13	1.0372	7.35996	7.63375	66.3	POU3F2	POU class 3 homeobox 2
100126784	4.8e-13	2.16e-13	1.0394	7.33845	7.62724	65.84	NAV2-AS6	NAV2 antisense RNA 6
222696	1.31e-09	6.82e-10	1.2357	6.17011	7.62419	18.05	ZSCAN23	zinc finger and SCAN domain containing 23
8572	6.45e-36	1.59e-36	0.6034	12.6224	7.61618	196.34	PDLIM4	PDZ and LIM domain 4
164781	1.43e-09	7.46e-10	1.2371	6.15595	7.61569	18.02	DAW1	dynein assembly factor with WD repeats 1
105376603	1.37e-09	7.15e-10	1.2355	6.1628	7.61409	17.94	LINC02742	long intergenic non-protein coding RNA 2742
64881	1.29e-09	6.73e-10	1.232	6.17226	7.6045	17.84	PCDH20	protocadherin 20
388697	5.99e-13	2.71e-13	1.0392	7.3082	7.59463	64.4	HRNR	hornerin
493913	6.19e-10	3.18e-10	1.2064	6.28977	7.58784	34.5	PAPPA-AS1	PAPPA antisense RNA 1
105374693	1.51e-09	7.91e-10	1.234	6.1468	7.58513	17.63	LINC02211	long intergenic non-protein coding RNA 2211
105377604	2.04e-09	1.07e-09	1.2424	6.09823	7.57626	17.49	LOC105377604	uncharacterized LOC105377604
105379364	1.72e-09	9e-10	1.2361	6.12618	7.57245	17.48	LOC105379364	uncharacterized LOC105379364
100996702	6.98e-13	3.17e-13	1.039	7.28712	7.57154	63.54	LINC01356	long intergenic non-protein coding RNA 1356
11227	2.95e-103	2.84e-104	0.3489	21.685	7.56546	568.5	GALNT5	polypeptide N-acetylgalactosaminyltransferase 5
594842	7.15e-10	3.68e-10	1.207	6.26707	7.56458	34	HAS2-AS1	HAS2 antisense RNA 1
389114	1.65e-09	8.63e-10	1.2332	6.13288	7.56325	17.33	ZNF662	zinc finger protein 662
10000	6.71e-120	5.41e-121	0.3233	23.3899	7.56198	661.76	AKT3	AKT serine/threonine kinase 3
6781	2.7e-136	1.88e-137	0.3028	24.9551	7.55665	753.09	STC1	stanniocalcin 1
53335	1.76e-09	9.24e-10	1.2335	6.12206	7.55158	17.2	BCL11A	BCL11 transcription factor A
107985064	1.3e-29	3.6e-30	0.6609	11.413	7.54332	155.81	LOC107985064
23643	2.41e-09	1.27e-09	1.2405	6.07063	7.53068	16.93	LY96	lymphocyte antigen 96
4110	8.66e-10	4.47e-10	1.2075	6.23649	7.53045	33.17	MAGEA11	MAGE family member A11
4919	7.95e-118	6.56e-119	0.3244	23.1843	7.52168	643.68	ROR1	receptor tyrosine kinase like orphan receptor 1
55553	2.35e-09	1.24e-09	1.2379	6.07478	7.52023	16.82	SOX6	SRY-box transcription factor 6
2646	2.47e-09	1.3e-09	1.2372	6.06686	7.50615	16.66	GCKR	glucokinase regulator
5175	1.3e-12	5.92e-13	1.0413	7.20228	7.49966	60.44	PECAM1	platelet and endothelial cell adhesion molecule 1
107985508	2.5e-09	1.32e-09	1.2363	6.06484	7.49808	16.59	LOC107985508	uncharacterized LOC107985508
9422	1.5e-40	3.37e-41	0.5574	13.4433	7.49385	210.36	ZNF264	zinc finger protein 264
100873932	1.12e-09	5.81e-10	1.2086	6.19537	7.48743	32.22	DPYD-AS1	DPYD antisense RNA 1
127391	2.75e-09	1.46e-09	1.2367	6.04927	7.481	16.39	TMCO2	transmembrane and coiled-coil domains 2
100288077	8.7e-24	2.78e-24	0.7356	10.167	7.47903	119.07	WTAPP1	Wilms tumor 1 associated protein pseudogene 1
26080	2.88e-09	1.52e-09	1.2377	6.04176	7.47817	16.34	FAM230C	family with sequence similarity 230 member C
9256	1.51e-12	6.93e-13	1.0401	7.18087	7.46859	59.02	TSPOAP1	TSPO associated protein 1
50859	3.01e-09	1.6e-09	1.2375	6.03437	7.46742	16.24	SPOCK3	SPARC (osteonectin), cwcv and kazal like domains proteoglycan 3
83539	3.16e-09	1.68e-09	1.2383	6.02627	7.46248	16.16	CHST9	carbohydrate sulfotransferase 9
105377188	3.23e-09	1.72e-09	1.2386	6.02249	7.45976	16.12	LOC105377188	uncharacterized LOC105377188
400644	3.33e-09	1.77e-09	1.2395	6.01743	7.45865	16.11	LINC01443	long intergenic non-protein coding RNA 1443
105376373	3.34e-09	1.78e-09	1.2387	6.01707	7.45348	16.09	LOC105376373	uncharacterized LOC105376373
79974	5.14e-18	1.95e-18	0.8506	8.76022	7.4511	87.6	CPED1	cadherin like and PC-esterase domain containing 1
100505881	3.26e-09	1.73e-09	1.2374	6.02121	7.4505	16.04	MAGI2-AS3	MAGI2 antisense RNA 3
143425	4.32e-09	2.31e-09	1.2464	5.9743	7.44663	16.03	SYT9	synaptotagmin 9
101928173	1.53e-09	7.97e-10	1.2094	6.14544	7.4325	31.01	LINC01943	long intergenic non-protein coding RNA 1943
100506827	4.02e-09	2.14e-09	1.2412	5.98655	7.43028	15.8	LINC02475	long intergenic non-protein coding RNA 2475
6236	2e-12	9.2e-13	1.0402	7.14196	7.42886	57.63	RRAD	RRAD, Ras related glycolysis inhibitor and calcium channel regulator
10225	7.25e-29	2.04e-29	0.6594	11.2611	7.4254	143.41	CD96	CD96 molecule
105372310	2.32e-12	1.07e-12	1.0426	7.1212	7.42483	57.23	LOC105372310	uncharacterized LOC105372310
945	1.64e-09	8.6e-10	1.2096	6.13348	7.41903	30.73	CD33	CD33 molecule
101101772	4.17e-09	2.23e-09	1.24	5.98016	7.41546	15.64	LINC00601	long intergenic non-protein coding RNA 601
107984307	1.82e-09	9.53e-10	1.2109	6.11709	7.40702	30.44	LOC107984307	uncharacterized LOC107984307
102724297	1.9e-09	1e-09	1.2121	6.10941	7.40509	30.41	CCR5AS	CCR5 antisense RNA
2162	1.79e-09	9.37e-10	1.2098	6.11974	7.40363	30.41	F13A1	coagulation factor XIII A chain
102723663	8.4e-18	3.21e-18	0.8506	8.70396	7.40325	84.81	LOC102723663	uncharacterized LOC102723663
100505702	4.42e-09	2.36e-09	1.24	5.97055	7.40324	15.52	LINC01094	long intergenic non-protein coding RNA 1094
257194	7.6e-55	1.34e-55	0.471	15.7075	7.39818	281.42	NEGR1	neuronal growth regulator 1
115701	4.9e-09	2.63e-09	1.2417	5.95332	7.39206	15.41	ALPK2	alpha kinase 2
168667	9.49e-18	3.63e-18	0.8503	8.68986	7.3893	83.94	BMPER	BMP binding endothelial regulator
57569	4.75e-09	2.55e-09	1.2401	5.95853	7.38894	15.37	ARHGAP20	Rho GTPase activating protein 20
105376222	5.59e-09	3e-09	1.2457	5.93139	7.38849	15.36	LOC105376222	uncharacterized LOC105376222
4314	5.36e-09	2.88e-09	1.2414	5.93855	7.37237	15.19	MMP3	matrix metallopeptidase 3
150763	5.79e-159	3.28e-160	0.2733	26.9705	7.37235	829.67	GPAT2	glycerol-3-phosphate acyltransferase 2, mitochondrial
105377303	5.58e-09	3e-09	1.2428	5.93183	7.37204	15.19	PRDM8-AS1	PRDM8 antisense RNA 1
100652988	5.41e-09	2.9e-09	1.2413	5.93694	7.3695	15.15	LINC00702	long intergenic non-protein coding RNA 702
7728	1.97e-44	4.12e-45	0.5223	14.0943	7.36121	219.34	ZNF175	zinc finger protein 175
105371393	2.37e-09	1.25e-09	1.2114	6.07388	7.35815	29.49	LOC105371393
105374019	5.97e-09	3.21e-09	1.2425	5.92039	7.35627	15.02	LOC105374019	replaced by ID 105374020
5125	1.37e-17	5.28e-18	0.8502	8.64721	7.35176	81.82	PCSK5	proprotein convertase subtilisin/kexin type 5
1009	0	0	0.1695	43.3615	7.3514	2206.77	CDH11	cadherin 11
107986554	3.83e-12	1.78e-12	1.0425	7.05076	7.35055	54.47	LOC107986554
105378751	7.96e-33	2.07e-33	0.6101	12.0447	7.34841	162.77	LOC105378751	uncharacterized LOC105378751
80008	2.47e-107	2.27e-108	0.332	22.115	7.34305	541.64	TMEM156	transmembrane protein 156
100132154	2.59e-09	1.37e-09	1.2118	6.05919	7.34272	29.13	LOC100132154	ankyrin repeat domain 30B pseudogene
107984019	6.25e-09	3.37e-09	1.2417	5.91271	7.34209	14.88	LOC107984019	uncharacterized LOC107984019
5328	0	0	0.1142	64.2424	7.33843	5457.34	PLAU	plasminogen activator, urokinase
2838	2.63e-09	1.39e-09	1.2114	6.05633	7.33645	29.01	GPR15	G protein-coupled receptor 15
4693	7.15e-09	3.86e-09	1.2432	5.88997	7.32245	14.67	NDP	norrin cystine knot growth factor NDP
147525	8.37e-09	4.54e-09	1.2478	5.86318	7.3161	14.64	LINC00526	long intergenic non-protein coding RNA 526
92949	1.03e-43	2.17e-44	0.5233	13.9765	7.31333	212.61	ADAMTSL1	ADAMTS like 1
261729	3.17e-09	1.68e-09	1.2132	6.02571	7.31012	28.51	STEAP2	STEAP2 metalloreductase
2651	7.57e-212	2.89e-213	0.234	31.1681	7.29296	1072.91	GCNT2	glucosaminyl (N-acetyl) transferase 2 (I blood group)
57212	5.8e-54	1.04e-54	0.4677	15.5774	7.28601	260.54	TP73-AS1	TP73 antisense RNA 1
2846	1.02e-08	5.55e-09	1.2492	5.82978	7.28276	14.25	LPAR4	lysophosphatidic acid receptor 4
79986	4.42e-38	1.05e-38	0.5596	13.0119	7.2821	181.71	ZNF702P	zinc finger protein 702, pseudogene
84944	9.64e-09	5.25e-09	1.247	5.83897	7.281	14.28	MAEL	maelstrom spermatogenic transposon silencer
105377627	3.62e-09	1.93e-09	1.2125	6.00356	7.2794	27.93	LOC105377627	uncharacterized LOC105377627
5294	3.84e-09	2.05e-09	1.2143	5.99396	7.27873	27.9	PIK3CG	phosphatidylinositol-4,5-bisphosphate 3-kinase catalytic subunit gamma
26002	4.06e-09	2.17e-09	1.2153	5.98456	7.27331	27.82	MOXD1	monooxygenase DBH like 1
285349	1.04e-08	5.66e-09	1.2475	5.82636	7.26823	14.11	ZNF660	zinc finger protein 660
105373754	1.11e-08	6.09e-09	1.2476	5.81436	7.25407	13.99	LOC105373754	uncharacterized LOC105373754
100506422	1.14e-08	6.24e-09	1.2484	5.81015	7.25362	13.98	LOC100506422	putative deoxyuridine 5'-triphosphate nucleotidohydrolase-like protein FLJ16323
785	4.53e-09	2.42e-09	1.2147	5.96659	7.24747	27.28	CACNB4	calcium voltage-gated channel auxiliary subunit beta 4
105377616	8.91e-12	4.22e-12	1.045	6.92972	7.24189	50.54	LOC105377616	uncharacterized LOC105377616
8710	1.31e-08	7.19e-09	1.2508	5.78634	7.23727	13.83	SERPINB7	serpin family B member 7
28576	1.3e-08	7.12e-09	1.2489	5.78805	7.22885	13.77	TRBV12-4	T cell receptor beta variable 12-4
83478	9.94e-48	1.97e-48	0.4935	14.6242	7.2163	223.46	ARHGAP24	Rho GTPase activating protein 24
80034	1.45e-08	7.97e-09	1.2491	5.76909	7.20612	13.54	CSRNP3	cysteine and serine rich nuclear protein 3
57172	1.55e-08	8.54e-09	1.2516	5.75735	7.20598	13.54	CAMK1G	calcium/calmodulin dependent protein kinase IG
100507381	1.49e-08	8.18e-09	1.2491	5.76471	7.2008	13.48	KCNQ5-IT1	KCNQ5 intronic transcript 1
55304	2.44e-97	2.5e-98	0.3419	21.0457	7.1962	465.39	SPTLC3	serine palmitoyltransferase long chain base subunit 3
105379771	1.57e-08	8.67e-09	1.2491	5.75484	7.18856	13.38	LOC105379771	uncharacterized LOC105379771
1002	1.12e-208	4.34e-210	0.2324	30.9327	7.18766	1021.61	CDH4	cadherin 4
105371822	1.82e-08	1.01e-08	1.251	5.72982	7.16797	13.18	LOC105371822	uncharacterized LOC105371822
9358	1.8e-08	9.93e-09	1.2504	5.73196	7.16748	13.18	ITGBL1	integrin subunit beta like 1
10846	5.13e-82	6.21e-83	0.3714	19.2925	7.16539	383.44	PDE10A	phosphodiesterase 10A
256979	7.42e-09	4.01e-09	1.2176	5.88358	7.1639	25.75	SUN3	Sad1 and UNC84 domain containing 3
2152	0	0	0.1275	56.1366	7.15741	3599.73	F3	coagulation factor III, tissue factor
643827	1.66e-11	7.93e-12	1.0456	6.8398	7.15193	47.42	CNTNAP3P2	CNTNAP3 pseudogene 2
2825	9.96e-32	2.65e-32	0.6044	11.8327	7.15188	142.5	CMKLR2	chemerin chemokine-like receptor 2
284217	8.1e-09	4.39e-09	1.2186	5.86862	7.15128	25.55	LAMA1	laminin subunit alpha 1
5649	1.45e-16	5.76e-17	0.8538	8.36999	7.14666	70.96	RELN	reelin
100506622	2.27e-08	1.26e-08	1.2532	5.69168	7.13288	12.87	LINC00540	long intergenic non-protein coding RNA 540
3574	9.93e-09	5.41e-09	1.2225	5.83395	7.13188	25.18	IL7	interleukin 7
105378912	8.82e-09	4.79e-09	1.2166	5.85417	7.12245	25.06	LINC01357	long intergenic non-protein coding RNA 1357
388115	2.01e-279	5.16e-281	0.1988	35.8212	7.12	1347.19	CCDC9B	coiled-coil domain containing 9B
3696	2.04e-11	9.78e-12	1.0452	6.80971	7.11747	46.45	ITGB8	integrin subunit beta 8
54510	9.19e-09	5e-09	1.2167	5.84715	7.11398	24.9	PCDH18	protocadherin 18
107075116	3.06e-08	1.71e-08	1.2597	5.63917	7.1035	12.64	MIR3142HG	MIR3142 host gene
51316	2.44e-185	1.13e-186	0.2436	29.1397	7.09768	869.07	PLAC8	placenta associated 8
154664	2.75e-08	1.53e-08	1.2541	5.65791	7.09587	12.55	ABCA13	ATP binding cassette subfamily A member 13
283314	1.07e-08	5.82e-09	1.2178	5.8219	7.08988	24.46	C1RL-AS1	C1RL antisense RNA 1
7123	3.46e-08	1.94e-08	1.2615	5.61697	7.0856	12.48	CLEC3B	C-type lectin domain family 3 member B
107985306	3.6e-08	2.02e-08	1.2628	5.61009	7.08428	12.42	LOC107985306	uncharacterized LOC107985306
2259	3.17e-08	1.77e-08	1.2571	5.63277	7.0812	12.44	FGF14	fibroblast growth factor 14
968	0	0	0.1702	41.5841	7.07791	1828.96	CD68	CD68 molecule
5801	3.28e-08	1.84e-08	1.2563	5.62687	7.06918	12.3	PTPRR	protein tyrosine phosphatase receptor type R
273	5.98e-94	6.36e-95	0.3417	20.6707	7.06318	424.81	AMPH	amphiphysin
375387	1.31e-35	3.26e-36	0.5611	12.5656	7.05109	155.16	NRROS	negative regulator of reactive oxygen species
105370503	3.83e-08	2.15e-08	1.2563	5.59914	7.03447	12.02	LINC02331	long intergenic non-protein coding RNA 2331
151056	4.73e-16	1.91e-16	0.8549	8.22761	7.03411	65.87	PLB1	phospholipase B1
102723828	3.85e-08	2.16e-08	1.2564	5.59843	7.03394	12.01	LINC02506	long intergenic non-protein coding RNA 2506
100128054	4.27e-08	2.41e-08	1.2597	5.57968	7.0288	11.96	PLCE1-AS1	PLCE1 antisense RNA 1
91754	6.27e-200	2.58e-201	0.2321	30.2732	7.02671	914.78	NEK9	NIMA related kinase 9
8528	1.52e-08	8.38e-09	1.2197	5.76055	7.02634	23.46	DDO	D-aspartate oxidase
105372321	1.59e-08	8.76e-09	1.2208	5.75308	7.02362	23.4	LOC105372321	uncharacterized LOC105372321
100526761	4.32e-08	2.44e-08	1.2585	5.5778	7.01982	11.91	CCDC169-SOHLH2	CCDC169-SOHLH2 readthrough
3822	4.32e-08	2.44e-08	1.2576	5.57749	7.01413	11.85	KLRC2	killer cell lectin like receptor C2
6695	4.54e-11	2.21e-11	1.0481	6.6914	7.01325	43.16	SPOCK1	SPARC (osteonectin), cwcv and kazal like domains proteoglycan 1
105374060	4.36e-08	2.46e-08	1.2577	5.57602	7.01305	11.84	LOC105374060	uncharacterized LOC105374060
414236	3.5e-207	1.37e-208	0.2272	30.8211	7.00107	963.23	C10orf55	chromosome 10 putative open reading frame 55
28583	5.5e-08	3.12e-08	1.2648	5.53461	7.00027	11.76	TRBV10-3	T cell receptor beta variable 10-3
221687	1.46e-53	2.63e-54	0.4508	15.5177	6.99564	234.95	RNF182	ring finger protein 182
284677	5.23e-08	2.96e-08	1.2618	5.54371	6.99503	11.7	SNHG28	small nucleolar RNA host gene 28
105374309	5.72e-08	3.25e-08	1.2638	5.52737	6.98538	11.59	LOC105374309	uncharacterized LOC105374309
80201	6.22e-08	3.54e-08	1.2656	5.51222	6.97637	11.55	HKDC1	hexokinase domain containing 1
91975	2.18e-08	1.21e-08	1.2238	5.69825	6.97344	22.62	ZNF300	zinc finger protein 300
406975	9.96e-16	4.07e-16	0.8563	8.13639	6.96687	62.67	MIR198	microRNA 198
107985164	7e-08	4e-08	1.2687	5.49082	6.96613	11.45	LOC107985164	uncharacterized LOC107985164
1308	4.55e-30	1.25e-30	0.6055	11.5047	6.96568	125.56	COL17A1	collagen type XVII alpha 1 chain
644242	2.15e-08	1.19e-08	1.2207	5.70089	6.95888	22.39	LINC00622	long intergenic non-protein coding RNA 622
107987115	6.38e-08	3.64e-08	1.2621	5.50758	6.95134	11.34	LOC107987115	uncharacterized LOC107987115
107987001	6.2e-08	3.53e-08	1.2609	5.51278	6.95118	11.34	FAM27E4	family with sequence similarity 27 member E4
6276	7.01e-11	3.45e-11	1.049	6.62616	6.95067	41.47	S100A5	S100 calcium binding protein A5
100131997	6.43e-08	3.66e-08	1.262	5.50635	6.94925	11.32	FAM27E3	family with sequence similarity 27 member E3
9034	3.9e-53	7.07e-54	0.4486	15.4542	6.93198	224.64	CCRL2	C-C motif chemokine receptor like 2
112268241	7.02e-08	4.01e-08	1.2622	5.49048	6.93002	11.18	ZNF470-DT	ZNF470 divergent transcript
266977	7.37e-08	4.21e-08	1.2636	5.48176	6.9269	11.15	ADGRF1	adhesion G protein-coupled receptor F1
105379083	8.09e-08	4.63e-08	1.2674	5.46477	6.92622	11.14	LOC105379083	uncharacterized LOC105379083
5646	2.54e-34	6.44e-35	0.5617	12.3275	6.92395	141.97	PRSS3	serine protease 3
205860	3.55e-20	1.25e-20	0.7431	9.31204	6.91997	81.12	TRIML2	tripartite motif family like 2
6512	8.36e-08	4.79e-08	1.2668	5.45878	6.91525	11.08	SLC1A7	solute carrier family 1 member 7
7368	1.42e-66	2.12e-67	0.3986	17.3459	6.91384	281.95	UGT8	UDP glycosyltransferase 8
101059954	9.08e-08	5.22e-08	1.2698	5.44373	6.91229	11.05	LOC101059954	replaced by ID 105371773
105370135	7.82e-08	4.47e-08	1.2634	5.47101	6.91227	11.05	LOC105370135	uncharacterized LOC105370135
284415	9.21e-08	5.29e-08	1.2702	5.44114	6.91136	11.04	VSTM1	V-set and transmembrane domain containing 1
287	2.51e-52	4.62e-53	0.4505	15.3328	6.9067	220.59	ANK2	ankyrin 2
27350	9.95e-121	7.93e-122	0.2943	23.4717	6.90668	521.82	APOBEC3C	apolipoprotein B mRNA editing enzyme catalytic subunit 3C
201633	9.37e-11	4.63e-11	1.0488	6.58232	6.90343	40.04	TIGIT	T cell immunoreceptor with Ig and ITIM domains
90316	2.99e-08	1.67e-08	1.223	5.64304	6.90137	21.52	TGIF2LX	TGFB induced factor homeobox 2 like X-linked
84959	0	0	0.1385	49.8072	6.90068	2554.72	UBASH3B	ubiquitin associated and SH3 domain containing B
3589	0	0	0.1803	38.2738	6.89955	1457.86	IL11	interleukin 11
101926978	9.74e-08	5.61e-08	1.2703	5.43095	6.89905	10.92	LINC01111	long intergenic non-protein coding RNA 1111
387597	1.41e-56	2.43e-57	0.4312	15.9598	6.88218	237	ILDR2	immunoglobulin like domain containing receptor 2
10644	1.32e-269	3.58e-271	0.1954	35.1834	6.87349	1196.1	IGF2BP2	insulin like growth factor 2 mRNA binding protein 2
6331	1.77e-249	5.41e-251	0.2029	33.8382	6.86477	1092	SCN5A	sodium voltage-gated channel alpha subunit 5
10472	3.24e-149	1.98e-150	0.2628	26.1233	6.86456	642.93	ZBTB18	zinc finger and BTB domain containing 18
26496	1.1e-07	6.37e-08	1.2692	5.40807	6.86415	10.68	OR10A3	olfactory receptor family 10 subfamily A member 3
80031	4.04e-08	2.27e-08	1.228	5.58986	6.86407	20.95	SEMA6D	semaphorin 6D
107984504	1.08e-07	6.21e-08	1.268	5.41276	6.86359	10.67	CPNE8-AS1	CPNE8 antisense RNA 1
51338	1.32e-07	7.67e-08	1.275	5.37468	6.85287	10.57	MS4A4A	membrane spanning 4-domains A4A
114818278	1.22e-07	7.09e-08	1.2714	5.38891	6.85127	10.61	ZNF71-SMIM17	ZNF71-SMIM17 readthrough (NMD candidate)
7096	1.15e-07	6.62e-08	1.2674	5.40117	6.8452	10.55	TLR1	toll like receptor 1
642484	1.25e-07	7.25e-08	1.2702	5.38487	6.84006	10.5	LOC642484	uncharacterized LOC642484
728695	0	0	0.1782	38.3289	6.83101	1428.52	SPANXB1	SPANX family member B1
8492	1.62e-100	1.62e-101	0.3192	21.3909	6.82834	418.15	PRSS12	serine protease 12
100505622	1.62e-07	9.41e-08	1.279	5.33781	6.82728	10.43	POU2F2-AS1	POU2F2 antisense RNA 1
3823	1.41e-07	8.19e-08	1.2723	5.3629	6.82347	10.4	KLRC3	killer cell lectin like receptor C3
3910	4.65e-08	2.63e-08	1.2255	5.56443	6.81943	20.34	LAMA4	laminin subunit alpha 4
406928	1.38e-07	7.98e-08	1.2703	5.36765	6.81846	10.35	MIR137	microRNA 137
5452	2.5e-104	2.38e-105	0.3128	21.7989	6.81812	434.6	POU2F2	POU class 2 homeobox 2
10085	0	0	0.163	41.7638	6.80793	1744.1	EDIL3	EGF like repeats and discoidin domains 3
3426	5.58e-08	3.17e-08	1.2307	5.53184	6.80792	20.21	CFI	complement factor I
134265	3.75e-90	4.16e-91	0.3361	20.2422	6.80275	373.81	AFAP1L1	actin filament associated protein 1 like 1
100505994	5.13e-08	2.91e-08	1.2257	5.54694	6.79874	20.04	LUCAT1	lung cancer associated transcript 1
84830	5.64e-08	3.2e-08	1.2284	5.5301	6.79333	19.94	ADTRP	androgen dependent TFPI regulating protein
219285	2.66e-55	4.68e-56	0.4305	15.7743	6.79127	222.67	SAMD9L	sterile alpha motif domain containing 9 like
23228	2.69e-37	6.46e-38	0.5274	12.8721	6.78874	148.06	PLCL2	phospholipase C like 2
112267864	5.82e-08	3.31e-08	1.2262	5.52414	6.77369	19.72	LOC112267864
1293	1.4e-89	1.57e-90	0.3357	20.1767	6.77332	366.67	COL6A3	collagen type VI alpha 3 chain
105378753	1.71e-07	9.99e-08	1.2713	5.32685	6.77205	10.02	LINC02777	long intergenic non-protein coding RNA 2777
2918	1.96e-07	1.15e-07	1.2768	5.30135	6.76895	9.99	GRM8	glutamate metabotropic receptor 8
729987	1.8e-07	1.05e-07	1.2728	5.31769	6.76814	9.99	LINC01776	long intergenic non-protein coding RNA 1776
79745	3.44e-161	1.91e-162	0.2492	27.1604	6.76738	674.5	CLIP4	CAP-Gly domain containing linker protein family member 4
8061	0	0	0.0957	70.658	6.75975	5792.59	FOSL1	FOS like 1, AP-1 transcription factor subunit
283171	2.15e-07	1.26e-07	1.2789	5.28394	6.75746	9.94	LINC02873	long intergenic non-protein coding RNA 2873
2012	0	0	0.1155	58.5042	6.7547	3562.88	EMP1	epithelial membrane protein 1
100144602	1.97e-07	1.15e-07	1.2734	5.30092	6.75003	9.88	EPHA5-AS1	EPHA5 antisense RNA 1
8995	1.97e-07	1.16e-07	1.2731	5.30038	6.74808	9.86	TNFSF18	TNF superfamily member 18
51334	5.75e-63	8.97e-64	0.3998	16.8593	6.7411	250.73	PRR16	proline rich 16
151887	1.51e-209	5.83e-211	0.2172	30.9975	6.73351	872.5	CCDC80	coiled-coil domain containing 80
375033	1.79e-49	3.44e-50	0.4517	14.8972	6.72971	195.53	PEAR1	platelet endothelial aggregation receptor 1
105373296	2.24e-07	1.32e-07	1.2746	5.27672	6.72568	9.71	LOC105373296	uncharacterized LOC105373296
105379444	2.5e-07	1.48e-07	1.2793	5.25552	6.72349	9.69	LOC105379444	uncharacterized LOC105379444
105369575	2.34e-07	1.38e-07	1.276	5.26818	6.72232	9.68	LOC105369575	uncharacterized LOC105369575
128077	2.96e-205	1.17e-206	0.2189	30.6764	6.71451	843.35	LIX1L	limb and CNS expressed 1 like
105374879	2.62e-07	1.54e-07	1.2796	5.24718	6.71437	9.61	LOC105374879	uncharacterized LOC105374879
2217	4.26e-82	5.15e-83	0.3473	19.3021	6.70401	332.25	FCGRT	Fc gamma receptor and transporter
22986	2.87e-07	1.7e-07	1.2814	5.22962	6.70122	9.55	SORCS3	sortilin related VPS10 domain containing receptor 3
101927202	2.61e-07	1.54e-07	1.2767	5.24805	6.70025	9.54	LOC101927202	uncharacterized LOC101927202
105374556	2.9e-07	1.71e-07	1.2815	5.22792	6.69938	9.53	LOC105374556	uncharacterized LOC105374556
8530	1.27e-27	3.68e-28	0.6087	11.0033	6.69827	104.32	CST7	cystatin F
105376383	2.62e-07	1.55e-07	1.2763	5.24707	6.69682	9.51	LINC02678	long intergenic non-protein coding RNA 2678
103695433	2.86e-07	1.69e-07	1.2801	5.2306	6.69586	9.5	LINC01322	long intergenic non-protein coding RNA 1322
90226	7.78e-19	2.87e-19	0.7458	8.97377	6.69226	69.14	UCN2	urocortin 2
255738	1.83e-140	1.23e-141	0.2641	25.3378	6.6909	588.03	PCSK9	proprotein convertase subtilisin/kexin type 9
23554	1.55e-27	4.52e-28	0.6089	10.9849	6.68843	103.75	TSPAN12	tetraspanin 12
4688	4.14e-83	4.96e-84	0.3441	19.4227	6.68308	326.65	NCF2	neutrophil cytosolic factor 2
100130691	9.58e-08	5.51e-08	1.2297	5.43407	6.68237	18.5	LOC100130691	Putative uncharacterized protein FLJ44553
51438	3.29e-07	1.95e-07	1.2816	5.2039	6.6694	9.33	MAGEC2	MAGE family member C2
387751	3.39e-07	2.01e-07	1.2826	5.19834	6.66757	9.31	GVINP1	GTPase, very large interferon inducible pseudogene 1
79088	2.74e-82	3.31e-83	0.345	19.325	6.66711	323.28	ZNF426	zinc finger protein 426
3371	0	0	0.1574	42.3333	6.66249	1645.42	TNC	tenascin C
147	5.59e-23	1.83e-23	0.6673	9.98202	6.66149	84.76	ADRA1B	adrenoceptor alpha 1B
1438	4.35e-40	9.86e-41	0.4982	13.3636	6.65823	152.44	CSF2RA	colony stimulating factor 2 receptor subunit alpha
107986458	3.55e-07	2.11e-07	1.2823	5.18929	6.65411	9.25	LOC107986458	uncharacterized LOC107986458
2920	3.44e-07	2.04e-07	1.28	5.19546	6.65029	9.22	CXCL2	C-X-C motif chemokine ligand 2
5168	3.53e-07	2.1e-07	1.2801	5.19021	6.64416	9.17	ENPP2	ectonucleotide pyrophosphatase/phosphodiesterase 2
85352	4.23e-07	2.52e-07	1.2841	5.15619	6.62085	9.03	SHISAL1	shisa like 1
6591	8.57e-102	8.44e-103	0.3075	21.5284	6.61977	395.18	SNAI2	snail family transcriptional repressor 2
105369574	4.68e-07	2.8e-07	1.287	5.13653	6.61083	8.94	LOC105369574	uncharacterized LOC105369574
8091	8.36e-219	3.07e-220	0.2084	31.6785	6.60338	913.26	HMGA2	high mobility group AT-hook 2
3885	4.78e-07	2.86e-07	1.2844	5.13258	6.59218	8.85	KRT34	keratin 34
100507600	1.65e-07	9.59e-08	1.2354	5.33429	6.59007	17.37	LCT-AS1	LCT antisense RNA 1
105370353	4.83e-07	2.89e-07	1.2844	5.13024	6.58949	8.82	LOC105370353	uncharacterized LOC105370353
79901	1.15e-253	3.43e-255	0.193	34.1224	6.58468	1013.98	CYBRD1	cytochrome b reductase 1
1359	6.49e-07	3.91e-07	1.2971	5.07324	6.58062	8.8	CPA3	carboxypeptidase A3
642636	5.98e-07	3.6e-07	1.2924	5.08917	6.57715	8.78	RAD21L1	RAD21 cohesin complex component like 1
105374191	1.14e-09	5.93e-10	1.062	6.19228	6.57646	32.02	LOC105374191	uncharacterized LOC105374191
91752	2.73e-51	5.09e-52	0.4326	15.1761	6.56565	190.59	ZNF804A	zinc finger protein 804A
105378992	6.18e-07	3.72e-07	1.2911	5.08273	6.5625	8.66	LINC02057	long intergenic non-protein coding RNA 2057
105377940	5.68e-07	3.42e-07	1.2869	5.09884	6.56173	8.65	LOC105377940	uncharacterized LOC105377940
3786	6e-07	3.61e-07	1.2894	5.08843	6.56119	8.65	KCNQ3	potassium voltage-gated channel subfamily Q member 3
108570035	1.7e-63	2.62e-64	0.3875	16.9318	6.56039	237.27	LINP1	lncRNA in non-homologous end joining pathway 1
146754	3.14e-59	5.21e-60	0.4015	16.339	6.56033	221.62	DNAH2	dynein axonemal heavy chain 2
1601	5.54e-131	4.03e-132	0.268	24.459	6.55569	504.81	DAB2	DAB adaptor protein 2
338588	7.17e-07	4.34e-07	1.2965	5.05358	6.55211	8.58	LINC00705	long intergenic non-protein coding RNA 705
6274	8.25e-47	1.66e-47	0.4525	14.4785	6.55103	172.92	S100A3	S100 calcium binding protein A3
9508	1.13e-09	5.89e-10	1.0575	6.19337	6.54939	31.41	ADAMTS3	ADAM metallopeptidase with thrombospondin type 1 motif 3
105372926	7.81e-07	4.73e-07	1.2991	5.03689	6.5436	8.56	LOC105372926	uncharacterized LOC105372926
90737	6.31e-07	3.8e-07	1.2883	5.07865	6.54263	8.56	PAGE5	PAGE family member 5
55214	6.45e-265	1.79e-266	0.1873	34.8748	6.5321	1055.55	P3H2	prolyl 3-hydroxylase 2
56956	2.09e-07	1.23e-07	1.2347	5.28961	6.53132	16.69	LHX9	LIM homeobox 9
28951	1.25e-260	3.59e-262	0.1885	34.5898	6.51877	1060.25	TRIB2	tribbles pseudokinase 2
341392	7.6e-07	4.6e-07	1.2914	5.04227	6.51164	8.37	ACSM4	acyl-CoA synthetase medium chain family member 4
55786	2.41e-07	1.42e-07	1.2365	5.26249	6.50695	16.41	ZNF415	zinc finger protein 415
105374020	7.62e-07	4.61e-07	1.2904	5.04171	6.50565	8.33	LOC105374020	uncharacterized LOC105374020
100506275	8.68e-07	5.28e-07	1.2931	5.01597	6.48602	8.23	KRBOX1-AS1	KRBOX1 antisense RNA 1
338739	2.84e-07	1.68e-07	1.2382	5.23172	6.478	16.09	CSTF3-DT	CSTF3 divergent transcript
8828	1.1e-61	1.75e-62	0.3882	16.6827	6.47545	223.87	NRP2	neuropilin 2
4208	1.04e-53	1.88e-54	0.4167	15.5395	6.47513	194.04	MEF2C	myocyte enhancer factor 2C
8352	2.8e-07	1.66e-07	1.2371	5.23416	6.47513	16.05	H3C3	H3 clustered histone 3
56253	1.02e-06	6.25e-07	1.2991	4.98328	6.47369	8.14	CRTAM	cytotoxic and regulatory T cell molecule
1794	2.78e-57	4.74e-58	0.4029	16.0617	6.47083	208.32	DOCK2	dedicator of cytokinesis 2
105376375	1.01e-06	6.17e-07	1.2938	4.98578	6.4505	8.02	LOC105376375	uncharacterized LOC105376375
79192	1.01e-06	6.18e-07	1.2937	4.98548	6.44969	8.01	IRX1	iroquois homeobox 1
144165	2.97e-92	3.22e-93	0.3147	20.4804	6.44594	336.27	PRICKLE1	prickle planar cell polarity protein 1
23710	7.49e-56	1.31e-56	0.406	15.8545	6.43676	203.67	GABARAPL1	GABA type A receptor associated protein like 1
84561	2.52e-09	1.33e-09	1.0615	6.06358	6.43628	29	SLC12A8	solute carrier family 12 member 8
107987261	4.36e-07	2.6e-07	1.2488	5.15002	6.4312	15.54	LOC107987261
105374880	1.26e-06	7.72e-07	1.3008	4.94225	6.42881	7.92	FOXF2-DT	FOXF2 divergent transcript
3218	1.24e-06	7.63e-07	1.2999	4.94473	6.42771	7.91	HOXB8	homeobox B8
105372497	1.21e-06	7.39e-07	1.2974	4.95073	6.42325	7.88	LOC105372497	uncharacterized LOC105372497
80723	2.49e-68	3.63e-69	0.3653	17.5781	6.42163	244.85	SLC35G2	solute carrier family 35 member G2
102724601	2.58e-09	1.36e-09	1.0592	6.05976	6.41874	28.72	RABGAP1L-DT	RABGAP1L divergent transcript
9182	1.35e-06	8.29e-07	1.301	4.92835	6.41181	7.79	RASSF9	Ras association domain family member 9
27115	1.11e-36	2.7e-37	0.5024	12.7613	6.41169	128.91	PDE7B	phosphodiesterase 7B
5563	4.33e-55	7.64e-56	0.4067	15.7433	6.40332	198.85	PRKAA2	protein kinase AMP-activated catalytic subunit alpha 2
3111	3.27e-09	1.74e-09	1.0634	6.0204	6.40222	28.32	HLA-DOA	major histocompatibility complex, class II, DO alpha
6404	3e-09	1.59e-09	1.0602	6.03477	6.39787	28.28	SELPLG	selectin P ligand
2921	1.4e-06	8.61e-07	1.2991	4.92098	6.3929	7.71	CXCL3	C-X-C motif chemokine ligand 3
81872	1.4e-06	8.58e-07	1.2986	4.92164	6.39148	7.7	KRTAP2-1	keratin associated protein 2-1
107984690	8.12e-21	2.82e-21	0.6749	9.46937	6.39133	70.54	LOC107984690	uncharacterized LOC107984690
664701	3.36e-13	1.5e-13	0.8652	7.38679	6.39082	42.31	ZNF826P	zinc finger protein 826, pseudogene
1306	4.93e-07	2.95e-07	1.2463	5.12649	6.38936	15.17	COL15A1	collagen type XV alpha 1 chain
100128885	1.65e-06	1.02e-06	1.3055	4.88788	6.38119	7.63	LOC100128885	uncharacterized LOC100128885
646576	3.36e-09	1.79e-09	1.0601	6.0162	6.37753	27.98	HHIP-AS1	HHIP antisense RNA 1
220965	5.26e-07	3.16e-07	1.2461	5.11383	6.37226	15.01	FAM13C	family with sequence similarity 13 member C
8743	7.72e-21	2.67e-21	0.6724	9.47475	6.37061	69.51	TNFSF10	TNF superfamily member 10
100129940	5.34e-07	3.2e-07	1.2438	5.11104	6.35736	14.8	HMGA2-AS1	HMGA2 antisense RNA 1
220164	1.8e-06	1.11e-06	1.304	4.87064	6.3512	7.48	DOK6	docking protein 6
9644	0	0	0.1347	47.1553	6.35117	1957.63	SH3PXD2A	SH3 and PX domains 2A
9369	4.27e-09	2.28e-09	1.0627	5.9764	6.35095	27.3	NRXN3	neurexin 3
100507420	4.71e-32	1.24e-32	0.5339	11.8958	6.35086	109.77	LINC01605	long intergenic non-protein coding RNA 1605
105372751	2.12e-06	1.32e-06	1.312	4.8374	6.34664	7.45	LINC01684	long intergenic non-protein coding RNA 1684
956	2.21e-28	6.29e-29	0.5683	11.1616	6.34324	95.52	ENTPD3	ectonucleoside triphosphate diphosphohydrolase 3
1490	0	0	0.091	69.6127	6.33817	4885.83	CCN2	cellular communication network factor 2
341277	5.76e-09	3.1e-09	1.0691	5.92633	6.33563	26.97	OVCH2	ovochymase 2
105379327	2.15e-06	1.34e-06	1.3107	4.83375	6.33542	7.42	LOC105379327	uncharacterized LOC105379327
5228	6.44e-119	5.25e-120	0.2716	23.2927	6.32637	444.86	PGF	placental growth factor
105370422	2e-06	1.24e-06	1.3043	4.849	6.32464	7.35	LINC02300	long intergenic non-protein coding RNA 2300
8291	1.6e-225	5.67e-227	0.1966	32.1638	6.32451	847.39	DYSF	dysferlin
92126	3.03e-43	6.48e-44	0.4549	13.8984	6.32299	147.84	DSEL	dermatan sulfate epimerase like
56833	6.81e-07	4.11e-07	1.2464	5.06358	6.31109	14.35	SLAMF8	SLAM family member 8
55509	9.01e-32	2.39e-32	0.5324	11.8412	6.30479	106.43	BATF3	basic leucine zipper ATF-like transcription factor 3
2700	6.18e-28	1.78e-28	0.5694	11.0689	6.30316	92.86	GJA3	gap junction protein alpha 3
23089	0	0	0.111	56.747	6.30138	2888.26	PEG10	paternally expressed 10
100506178	5.9e-09	3.18e-09	1.063	5.92226	6.29507	26.39	STEAP1B-AS1	STEAP1B antisense RNA 1
338821	2.54e-06	1.59e-06	1.3106	4.79972	6.29067	7.18	SLCO1B7	solute carrier organic anion transporter family member 1B7 (putative)
105372978	2.54e-06	1.59e-06	1.3106	4.79972	6.29067	7.18	LINC01638	long intergenic non-protein coding RNA 1638
56911	6.41e-09	3.45e-09	1.0638	5.90852	6.2853	26.21	MAP3K7CL	MAP3K7 C-terminal like
107986125	2.81e-06	1.76e-06	1.3147	4.77931	6.28323	7.13	LINC02034	long intergenic non-protein coding RNA 2034
10656	9.12e-175	4.6e-176	0.222	28.2899	6.28141	627.57	KHDRBS3	KH RNA binding domain containing, signal transduction associated 3
105369689	7.52e-07	4.55e-07	1.2451	5.0443	6.2808	14.06	LOC105369689	uncharacterized LOC105369689
9075	7.66e-07	4.64e-07	1.2457	5.04077	6.27942	14.06	CLDN2	claudin 2
400221	2.37e-31	6.37e-32	0.534	11.7587	6.27925	104.29	LINC03033	long intergenic non-protein coding RNA 3033
639	1.38e-12	6.33e-13	0.8718	7.1932	6.27078	38.98	PRDM1	PR/SET domain 1
89792	9.46e-07	5.76e-07	1.2543	4.99904	6.27021	13.93	GAL3ST3	galactose-3-O-sulfotransferase 3
6649	6.83e-53	1.25e-53	0.4066	15.4176	6.26856	181.57	SOD3	superoxide dismutase 3
3908	8.44e-07	5.12e-07	1.2482	5.02168	6.26783	13.95	LAMA2	laminin subunit alpha 2
27128	7.17e-09	3.87e-09	1.0639	5.88947	6.26593	25.92	CYTH4	cytohesin 4
105373041	7.5e-09	4.06e-09	1.0648	5.8819	6.2629	25.79	LOC105373041	uncharacterized LOC105373041
5354	2.93e-06	1.84e-06	1.3122	4.77038	6.2595	7.03	PLP1	proteolipid protein 1
729468	2.88e-06	1.81e-06	1.3107	4.77402	6.25737	7.01	PGM5P4	phosphoglucomutase 5 pseudogene 4
283299	7.18e-09	3.88e-09	1.0623	5.8892	6.25584	25.73	LOC283299	uncharacterized LOC283299
112268263	6.21e-16	2.52e-16	0.763	8.19446	6.25259	51.11	LOC112268263	uncharacterized LOC112268263
100506895	9.17e-07	5.58e-07	1.2478	5.0052	6.2456	13.73	LUARIS	lncRNA upregulator of antiviral response interferon signaling
10391	2.25e-55	3.95e-56	0.3951	15.7849	6.23733	190.64	CORO2B	coronin 2B
112609	4.01e-06	2.54e-06	1.3237	4.70505	6.22787	6.88	MRAP2	melanocortin 2 receptor accessory protein 2
9333	3.48e-06	2.2e-06	1.3146	4.73435	6.22358	6.85	TGM5	transglutaminase 5
105374676	3.41e-06	2.15e-06	1.3132	4.73853	6.22264	6.85	LINC02241	long intergenic non-protein coding RNA 2241
107986809	3.4e-06	2.14e-06	1.3127	4.73963	6.2217	6.84	ELN-AS1	ELN antisense RNA 1
144195	1.85e-12	8.52e-13	0.8696	7.1525	6.21958	37.59	SLC2A14	solute carrier family 2 member 14
105376058	3.75e-06	2.37e-06	1.3169	4.71929	6.21498	6.8	LOC105376058	uncharacterized LOC105376058
3384	1.94e-23	6.25e-24	0.6156	10.0879	6.21035	74.64	ICAM2	intercellular adhesion molecule 2
8499	1.06e-08	5.77e-09	1.0651	5.82316	6.20222	24.83	PPFIA2	PTPRF interacting protein alpha 2
1956	0	0	0.0775	79.9967	6.19799	7499.19	EGFR	epidermal growth factor receptor
170689	6.34e-266	1.75e-267	0.1774	34.9414	6.19701	974.71	ADAMTS15	ADAM metallopeptidase with thrombospondin type 1 motif 15
10468	7.27e-288	1.79e-289	0.1698	36.3605	6.17573	1045.59	FST	follistatin
400952	5.28e-06	3.36e-06	1.3247	4.64726	6.15637	6.55	LINC01121	long intergenic non-protein coding RNA 1121
10602	0	0	0.0958	64.2677	6.15625	3743.43	CDC42EP3	CDC42 effector protein 3
101928176	1.42e-06	8.75e-07	1.2516	4.91795	6.15534	12.92	LINC01411	long intergenic non-protein coding RNA 1411
105378481	4.96e-06	3.16e-06	1.3203	4.66031	6.15298	6.53	DUSP5-DT	DUSP5 divergent transcript
103344932	1.47e-06	9.07e-07	1.2524	4.91078	6.15026	12.84	PGM5P4-AS1	PGM5P4 antisense RNA 1
7474	2.17e-43	4.62e-44	0.4415	13.9226	6.1468	142.59	WNT5A	Wnt family member 5A
283422	5.67e-06	3.62e-06	1.3258	4.63188	6.14084	6.46	LINC01559	long intergenic non-protein coding RNA 1559
109729137	1.56e-06	9.59e-07	1.2521	4.89992	6.13527	12.72	MEF2C-AS2	MEF2C antisense RNA 2
415	1.67e-08	9.22e-09	1.0674	5.74441	6.1317	23.55	ARSL	arylsulfatase L
23630	6.06e-06	3.88e-06	1.3255	4.61754	6.12077	6.39	KCNE5	potassium voltage-gated channel subfamily E regulatory subunit 5
23127	9.36e-87	1.08e-87	0.3082	19.8512	6.1189	291.83	COLGALT2	collagen beta(1-O)galactosyltransferase 2
105374816	5.93e-06	3.79e-06	1.3226	4.6225	6.11357	6.35	LOC105374816	uncharacterized LOC105374816
8808	6.36e-06	4.08e-06	1.3255	4.60751	6.10738	6.31	IL1RL2	interleukin 1 receptor like 2
1520	3.83e-33	9.91e-34	0.5045	12.1052	6.10723	104.49	CTSS	cathepsin S
107986195	7.01e-06	4.51e-06	1.3306	4.58651	6.1028	6.29	LOC107986195	uncharacterized LOC107986195
397	0	0	0.1332	45.8039	6.10221	1711.18	ARHGDIB	Rho GDP dissociation inhibitor beta
5915	3.48e-22	1.16e-22	0.6219	9.79667	6.09211	68.76	RARB	retinoic acid receptor beta
102466720	7.4e-06	4.77e-06	1.3297	4.57482	6.08327	6.23	MIR6720	microRNA 6720
7620	2.83e-29	7.91e-30	0.5361	11.3444	6.08117	91.18	ZNF69	zinc finger protein 69
25890	2.91e-15	1.21e-15	0.7597	8.00357	6.08022	45.63	ABI3BP	ABI family member 3 binding protein
387755	7.2e-06	4.63e-06	1.3271	4.58094	6.07938	6.21	INSC	INSC spindle orientation adaptor protein
440925	7.26e-06	4.67e-06	1.3275	4.5789	6.07835	6.2	LINC01124	long intergenic non-protein coding RNA 1124
64092	7.31e-06	4.71e-06	1.3273	4.5775	6.07554	6.19	SAMSN1	SAM domain, SH3 domain and nuclear localization signals 1
5446	2.11e-06	1.31e-06	1.2552	4.83805	6.07252	12.2	PON3	paraoxonase 3
105375783	7.37e-06	4.74e-06	1.327	4.57576	6.07202	6.17	LOC105375783	uncharacterized LOC105375783
8910	4.62e-166	2.46e-167	0.2202	27.5713	6.07072	553.84	SGCE	sarcoglycan epsilon
84676	2.32e-06	1.45e-06	1.2571	4.81823	6.05691	12.08	TRIM63	tripartite motif containing 63
139420	2.63e-08	1.47e-08	1.0686	5.6656	6.0544	22.44	PPP4R3C	protein phosphatase 4 regulatory subunit 3C
105378116	2.3e-06	1.43e-06	1.2559	4.82024	6.05363	12.02	LOC105378116	uncharacterized LOC105378116
25907	1.4e-140	9.4e-142	0.2385	25.3482	6.04492	500.2	TMEM158	transmembrane protein 158
335	3.51e-08	1.97e-08	1.0753	5.61478	6.03781	22.22	APOA1	apolipoprotein A1
115273	3.15e-08	1.76e-08	1.0697	5.63363	6.02639	22.04	RAB42	RAB42, member RAS oncogene family
85360	0	0	0.1096	54.93	6.0229	2605.17	SYDE1	synapse defective Rho GTPase homolog 1
101927497	3.44e-08	1.93e-08	1.0716	5.6181	6.02029	21.8	CDK6-AS1	CDK6 antisense RNA 1
63940	3.37e-255	9.99e-257	0.1758	34.2258	6.01815	872.31	GPSM3	G protein signaling modulator 3
23266	1.52e-212	5.75e-214	0.1927	31.2197	6.01465	707.77	ADGRL2	adhesion G protein-coupled receptor L2
79937	2.64e-35	6.57e-36	0.4805	12.5102	6.01066	108.52	CNTNAP3	contactin associated protein family member 3
63895	6.34e-15	2.66e-15	0.7601	7.90586	6.00938	43.45	PIEZO2	piezo type mechanosensitive ion channel component 2
400743	1.09e-05	7.07e-06	1.3358	4.49158	5.99965	5.87	LINC02783	long intergenic non-protein coding RNA 2783
100129540	3.7e-06	2.33e-06	1.2697	4.72204	5.99547	11.57	LOC100129540	uncharacterized LOC100129540
219539	1.1e-05	7.17e-06	1.3354	4.48867	5.99406	5.84	YPEL4	yippee like 4
107986108	3.32e-06	2.09e-06	1.2631	4.74478	5.99305	11.53	LOC107986108	uncharacterized LOC107986108
57514	5.07e-170	2.64e-171	0.2146	27.9004	5.9875	567.05	ARHGAP31	Rho GTPase activating protein 31
144766	3.84e-06	2.43e-06	1.2679	4.71396	5.97703	11.44	LINC00355	long intergenic non-protein coding RNA 355
3655	0	0	0.0715	83.5172	5.9747	7312.05	ITGA6	integrin subunit alpha 6
3490	0	0	0.1049	56.9332	5.97171	2664.66	IGFBP7	insulin like growth factor binding protein 7
204010	2.45e-11	1.18e-11	0.8804	6.78277	5.9716	31.67	RPSAP52	ribosomal protein SA pseudogene 52
8862	3.81e-28	1.09e-28	0.5371	11.1127	5.96855	84.59	APLN	apelin
347902	0	0	0.1433	41.6201	5.96468	1304.19	AMIGO2	adhesion molecule with Ig like domain 2
1893	5.61e-197	2.35e-198	0.1985	30.0476	5.96448	642.05	ECM1	extracellular matrix protein 1
157753	1.25e-14	5.29e-15	0.7627	7.81985	5.96425	42.23	TMEM74	transmembrane protein 74
105378724	1.34e-05	8.79e-06	1.34	4.44509	5.95653	5.7	LOC105378724	uncharacterized LOC105378724
79788	5.13e-08	2.91e-08	1.0734	5.54693	5.95419	20.91	ZNF665	zinc finger protein 665
93010	1.65e-24	5.17e-25	0.5762	10.3298	5.95198	73	B3GNT7	UDP-GlcNAc:betaGal beta-1,3-N-acetylglucosaminyltransferase 7
84674	5.04e-63	7.87e-64	0.3518	16.867	5.93385	195.98	CARD6	caspase recruitment domain family member 6
10346	3.57e-21	1.23e-21	0.621	9.5557	5.93373	61.97	TRIM22	tripartite motif containing 22
101927528	4.41e-06	2.8e-06	1.2662	4.685	5.93236	11.09	LINC01204	long intergenic non-protein coding RNA 1204
4973	4.47e-06	2.84e-06	1.2668	4.68237	5.93178	11.08	OLR1	oxidized low density lipoprotein receptor 1
3689	1.56e-161	8.64e-163	0.218	27.1895	5.927	533.14	ITGB2	integrin subunit beta 2
9452	8.38e-08	4.81e-08	1.0851	5.45831	5.92271	20.3	ITM2A	integral membrane protein 2A
6756	4.73e-06	3.01e-06	1.2645	4.67023	5.90541	10.86	SSX1	SSX family member 1
2736	5.24e-24	1.67e-24	0.578	10.2169	5.90489	70.83	GLI2	GLI family zinc finger 2
10398	1.62e-269	4.42e-271	0.1679	35.1775	5.90477	889.28	MYL9	myosin light chain 9
4856	1.93e-158	1.1e-159	0.2193	26.9256	5.9041	505.52	CCN3	cellular communication network factor 3
11067	1.44e-29	4.01e-30	0.5177	11.4036	5.90337	90.81	DEPP1	DEPP autophagy regulator 1
79792	4.96e-249	1.52e-250	0.1745	33.8077	5.89806	865.66	GSDMD	gasdermin D
83937	7.56e-49	1.47e-49	0.3981	14.7998	5.89234	150.27	RASSF4	Ras association domain family member 4
9751	1.7e-71	2.36e-72	0.3272	17.9893	5.88644	219.36	SNPH	syntaphilin
128102	5.82e-06	3.72e-06	1.2701	4.6265	5.87613	10.66	HSD3BP4	hydroxy-delta-5-steroid dehydrogenase, 3 beta, pseudogene 4
107984120	5.5e-06	3.51e-06	1.2667	4.6385	5.87581	10.64	LOC107984120
2669	2.92e-104	2.78e-105	0.2683	21.7918	5.84733	320.9	GEM	GTP binding protein overexpressed in skeletal muscle
3914	0	0	0.0708	82.5208	5.84104	7909.67	LAMB3	laminin subunit beta 3
643723	6.54e-06	4.2e-06	1.2683	4.60139	5.83616	10.39	LYPLAL1-DT	LYPLAL1 divergent transcript
1435	0	0	0.1037	56.2493	5.83584	2919.67	CSF1	colony stimulating factor 1
113835	1.19e-07	6.91e-08	1.0811	5.39358	5.83115	19.11	ZNF257	zinc finger protein 257
2840	2.39e-20	8.41e-21	0.6233	9.35431	5.83054	57.77	GPR17	G protein-coupled receptor 17
348013	4.32e-116	3.64e-117	0.2533	23.0108	5.82809	364.18	TMEM255B	transmembrane protein 255B
162967	4.56e-84	5.4e-85	0.2981	19.5363	5.82438	258.06	ZNF320	zinc finger protein 320
23072	5.81e-17	2.28e-17	0.6869	8.47851	5.82365	47.69	HECW1	HECT, C2 and WW domain containing E3 ubiquitin protein ligase 1
129293	3.75e-85	4.4e-86	0.2961	19.6638	5.82156	257.97	TRABD2A	TraB domain containing 2A
387914	9.36e-237	3.11e-238	0.1765	32.9594	5.81585	800.4	SHISA2	shisa family member 2
245972	7.19e-14	3.13e-14	0.7659	7.59267	5.81545	38.08	ATP6V0D2	ATPase H+ transporting V0 subunit d2
3142	2.54e-23	8.22e-24	0.578	10.0609	5.81542	66.41	HLX	H2.0 like homeobox
114907	3.88e-191	1.71e-192	0.1964	29.5954	5.81143	606.84	FBXO32	F-box protein 32
9348	1.26e-07	7.3e-08	1.0785	5.38358	5.80644	18.85	NDST3	N-deacetylase and N-sulfotransferase 3
100505989	8.27e-11	4.08e-11	0.8795	6.60127	5.80581	28.43	SMIM31	small integral membrane protein 31
2015	8.6e-42	1.89e-42	0.425	13.6549	5.8027	122.46	ADGRE1	adhesion G protein-coupled receptor E1
100874203	5.89e-20	2.1e-20	0.6237	9.25716	5.7736	55.45	COL4A2-AS1	COL4A2 antisense RNA 1
57458	5.95e-173	3.03e-174	0.2051	28.1417	5.7715	535.71	TMCC3	transmembrane and coiled-coil domain family 3
4015	1.1e-150	6.67e-152	0.2198	26.2526	5.76904	469.58	LOX	lysyl oxidase
101928841	1.94e-16	7.72e-17	0.6917	8.33546	5.76556	46.03	LOC101928841	replaced by ID 113622
144453	2.01e-07	1.18e-07	1.0884	5.29675	5.76474	18.44	BEST3	bestrophin 3
105373557	9.27e-06	6.01e-06	1.273	4.52614	5.7619	9.86	SOCAR	serous ovarian cancer associated RNA
6935	0	0	0.1529	37.6416	5.75545	985.24	ZEB1	zinc finger E-box binding homeobox 1
79827	5.23e-181	2.51e-182	0.1998	28.7946	5.75316	565.46	CLMP	CXADR like membrane protein
27063	0	0	0.0762	75.4	5.74899	5317.93	ANKRD1	ankyrin repeat domain 1
105374841	1.03e-05	6.72e-06	1.2754	4.50245	5.74227	9.74	LOC105374841	uncharacterized LOC105374841
2635	3.97e-182	1.89e-183	0.1988	28.8842	5.74106	569.99	GBP3	guanylate binding protein 3
4131	0	0	0.0948	60.5369	5.73891	3388.45	MAP1B	microtubule associated protein 1B
105376805	1.87e-07	1.09e-07	1.0802	5.31103	5.73722	18.03	LOC105376805	uncharacterized LOC105376805
55704	0	0	0.1434	40.0114	5.73583	1144.04	CCDC88A	coiled-coil domain containing 88A
6662	0	0	0.1411	40.5151	5.71667	1156.11	SOX9	SRY-box transcription factor 9
894	3.27e-16	1.31e-16	0.691	8.27223	5.7165	44.51	CCND2	cyclin D2
8522	4.78e-13	2.15e-13	0.7779	7.33902	5.70909	35.55	GAS7	growth arrest specific 7
441234	1.17e-05	7.65e-06	1.2758	4.47474	5.70908	9.51	ZNF716	zinc finger protein 716
84171	1.99e-126	1.52e-127	0.2375	24.0252	5.70693	379.7	LOXL4	lysyl oxidase like 4
64411	3.82e-205	1.52e-206	0.1858	30.668	5.69943	631.86	ARAP3	ArfGAP with RhoGAP domain, ankyrin repeat and PH domain 3
100505555	1.3e-05	8.51e-06	1.2782	4.452	5.69034	9.4	LOC100505555	uncharacterized LOC100505555
101929484	2.97e-07	1.76e-07	1.0888	5.2234	5.68703	17.32	LINC01615	long intergenic non-protein coding RNA 1615
223117	4.16e-10	2.12e-10	0.8928	6.35229	5.67134	25.66	SEMA3D	semaphorin 3D
101928034	1.07e-97	1.1e-98	0.2686	21.0848	5.66428	291.65	LOC101928034	uncharacterized LOC101928034
107985092	1.46e-05	9.62e-06	1.2786	4.42559	5.65877	9.18	ARHGAP29-AS1	ARHGAP29 antisense RNA 1
105371401	3.62e-07	2.16e-07	1.0866	5.18539	5.63469	16.8	LOC105371401	uncharacterized LOC105371401
2149	2.48e-242	8e-244	0.1687	33.3472	5.62634	752.01	F2R	coagulation factor II thrombin receptor
5272	3.87e-97	3.98e-98	0.2673	21.0237	5.61932	282.9	SERPINB9	serpin family B member 9
10232	1.9e-116	1.59e-117	0.2438	23.0467	5.61833	340.36	MSLN	mesothelin
7857	9.28e-19	3.43e-19	0.6274	8.95407	5.61771	49.91	SCG2	secretogranin II
10253	1.44e-281	3.61e-283	0.1561	35.9594	5.61431	869.9	SPRY2	sprouty RTK signaling antagonist 2
105375284	5.52e-07	3.31e-07	1.0994	5.10464	5.61222	16.56	LOC105375284	uncharacterized LOC105375284
9227	1.91e-05	1.26e-05	1.2834	4.36665	5.60422	8.86	LRAT	lecithin retinol acyltransferase
57161	3.66e-24	1.16e-24	0.5465	10.2521	5.60274	65.91	PELI2	pellino E3 ubiquitin protein ligase family member 2
107984308	1.94e-05	1.29e-05	1.2836	4.3625	5.59975	8.83	LOC107984308	uncharacterized LOC107984308
972	0	0	0.084	66.6474	5.59779	4804.98	CD74	CD74 molecule
168002	2.19e-05	1.45e-05	1.288	4.33601	5.58489	8.77	DACT2	dishevelled binding antagonist of beta catenin 2
57088	7.16e-35	1.8e-35	0.4485	12.4299	5.57534	96.84	PLSCR4	phospholipid scramblase 4
9002	5.23e-07	3.13e-07	1.0888	5.11525	5.56946	16.05	F2RL3	F2R like thrombin or trypsin receptor 3
23500	1.23e-100	1.23e-101	0.2602	21.404	5.56935	289.6	DAAM2	dishevelled associated activator of morphogenesis 2
389549	2.41e-18	9.02e-19	0.6295	8.84659	5.569	48.42	FEZF1	FEZ family zinc finger 1
8671	6.28e-24	2e-24	0.5456	10.1992	5.56443	64.01	SLC4A4	solute carrier family 4 member 4
5540	5.39e-07	3.23e-07	1.0879	5.10934	5.55861	16.06	NPY4R	neuropeptide Y receptor Y4
84557	2.43e-05	1.62e-05	1.2861	4.3122	5.54594	8.52	MAP1LC3A	microtubule associated protein 1 light chain 3 alpha
100422894	2.3e-45	4.73e-46	0.3891	14.2462	5.5437	126.47	MIR4260	microRNA 4260
5236	0	0	0.1055	52.5181	5.54023	2033.72	PGM1	phosphoglucomutase 1
100271722	6.74e-07	4.07e-07	1.092	5.06579	5.53164	15.62	LINC00899	long intergenic non-protein coding RNA 899
221692	6.84e-32	1.81e-32	0.4659	11.8646	5.52794	86.04	PHACTR1	phosphatase and actin regulator 1
65987	8.89e-67	1.32e-67	0.3172	17.3731	5.51051	185.46	KCTD14	potassium channel tetramerization domain containing 14
283050	8.07e-07	4.89e-07	1.0953	5.0305	5.50999	15.48	ZMIZ1-AS1	ZMIZ1 antisense RNA 1
101928279	3.21e-05	2.15e-05	1.2921	4.24873	5.4898	8.18	LOC101928279	uncharacterized LOC101928279
1593	1.03e-17	3.94e-18	0.6323	8.68064	5.48909	45.51	CYP27A1	cytochrome P450 family 27 subfamily A member 1
105375914	3.17e-05	2.13e-05	1.2911	4.25109	5.48845	8.18	LOC105375914	uncharacterized LOC105375914
407006	3.49e-05	2.35e-05	1.2966	4.22905	5.48324	8.15	MIR221	microRNA 221
11166	3.39e-05	2.28e-05	1.2942	4.23544	5.48166	8.13	SOX21	SRY-box transcription factor 21
7424	6.52e-206	2.57e-207	0.1784	30.7258	5.48079	605.44	VEGFC	vascular endothelial growth factor C
100507500	2.27e-46	4.59e-47	0.3787	14.4084	5.45592	126.56	EGFR-AS1	EGFR antisense RNA 1
131408	8.37e-122	6.61e-123	0.2311	23.5772	5.44917	348.07	FAM131A	family with sequence similarity 131 member A
199777	5.18e-20	1.84e-20	0.5876	9.27115	5.44749	51.81	ZNF626	zinc finger protein 626
729220	4.26e-05	2.88e-05	1.3023	4.18281	5.44717	7.94	FLJ45513	uncharacterized LOC729220
8029	4.49e-12	2.09e-12	0.7736	7.02819	5.43711	29.48	CUBN	cubilin
5159	9.4e-28	2.72e-28	0.4923	11.0307	5.43058	73.41	PDGFRB	platelet derived growth factor receptor beta
140686	2.86e-09	1.51e-09	0.8975	6.04306	5.4234	21.79	WFDC3	WAP four-disulfide core domain 3
3606	1.28e-63	1.96e-64	0.3191	16.9488	5.40825	179.93	IL18	interleukin 18
105372716	9.44e-20	3.39e-20	0.587	9.20582	5.40389	50.52	LOC105372716	uncharacterized LOC105372716
10098	0	0	0.1347	40.1281	5.40347	1090.53	TSPAN5	tetraspanin 5
117144	8.07e-35	2.03e-35	0.435	12.4201	5.40296	93.27	CATSPER1	cation channel sperm associated 1
727677	1.52e-45	3.11e-46	0.3784	14.2755	5.40155	121.85	CASC8	cancer susceptibility 8
145864	2.28e-27	6.67e-28	0.4924	10.9497	5.39126	71.51	HAPLN3	hyaluronan and proteoglycan link protein 3
115207	5.67e-245	1.79e-246	0.1603	33.5296	5.37515	748.07	KCTD12	potassium channel tetramerization domain containing 12
100505635	1.75e-06	1.08e-06	1.1006	4.8759	5.36657	14.02	DAAM2-AS1	DAAM2 antisense RNA 1
105373311	5.84e-27	1.72e-27	0.4934	10.8634	5.35994	69.85	LOC105373311	uncharacterized LOC105373311
79971	0	0	0.1187	45.1447	5.35912	1401.72	WLS	Wnt ligand secretion mediator
51196	3.44e-148	2.13e-149	0.2058	26.0324	5.3569	418.62	PLCE1	phospholipase C epsilon 1
55906	2.76e-81	3.38e-82	0.2789	19.2048	5.35645	223.26	ZC4H2	zinc finger C4H2-type containing
105369301	2.05e-06	1.28e-06	1.1058	4.84348	5.35572	13.94	CLDN14-AS1	CLDN14 antisense RNA 1
112268121	6.27e-05	4.27e-05	1.3078	4.09226	5.35183	7.43	LOC112268121
653689	1.22e-76	1.59e-77	0.287	18.6378	5.34893	208.06	GSTT2B	glutathione S-transferase theta 2B
105377663	5.56e-09	2.99e-09	0.8992	5.93227	5.33439	20.48	LOC105377663	uncharacterized LOC105377663
651302	2.49e-06	1.55e-06	1.1101	4.8043	5.33306	13.59	ZKSCAN8P1	ZKSCAN8 pseudogene 1
105371516	6.29e-05	4.29e-05	1.3026	4.09124	5.32916	7.33	LOC105371516
3628	1.19e-131	8.63e-133	0.2173	24.5219	5.32745	375.38	INPP1	inositol polyphosphate-1-phosphatase
51700	2.7e-26	8.08e-27	0.4968	10.7214	5.32635	68.34	CYB5R2	cytochrome b5 reductase 2
9823	5.05e-234	1.7e-235	0.1624	32.7677	5.32186	687.1	ARMCX2	armadillo repeat containing X-linked 2
55576	2.69e-06	1.68e-06	1.1065	4.7881	5.2982	13.28	STAB2	stabilin 2
283481	7.24e-05	4.95e-05	1.3052	4.05813	5.29649	7.19	FGF14-AS2	FGF14 antisense RNA 2
93986	7.73e-14	3.37e-14	0.6974	7.58316	5.28877	33.32	FOXP2	forkhead box P2
23057	1.31e-231	4.51e-233	0.1621	32.5971	5.28503	668.88	NMNAT2	nicotinamide nucleotide adenylyltransferase 2
8038	3.39e-06	2.14e-06	1.1132	4.73987	5.27626	13.12	ADAM12	ADAM metallopeptidase domain 12
2069	1.26e-32	3.28e-33	0.4389	12.0065	5.2694	85.47	EREG	epiregulin
2119	0	0	0.1196	43.9796	5.26104	1278.39	ETV5	ETS variant transcription factor 5
168090	8.56e-05	5.89e-05	1.3087	4.01734	5.25741	7	C6orf118	chromosome 6 open reading frame 118
22822	0	0	0.0656	80.1509	5.25411	7608.26	PHLDA1	pleckstrin homology like domain family A member 1
10157	3.27e-139	2.21e-140	0.2081	25.2235	5.24899	388.54	AASS	aminoadipate-semialdehyde synthase
1521	1.85e-13	8.2e-14	0.7013	7.46705	5.23697	32.19	CTSW	cathepsin W
9172	3.63e-06	2.29e-06	1.105	4.72568	5.22207	12.72	MYOM2	myomesin 2
7048	0	0	0.0805	64.7686	5.21497	3338.12	TGFBR2	transforming growth factor beta receptor 2
105371906	1.56e-08	8.58e-09	0.9052	5.75663	5.21087	18.96	LACAT1	lung adenocarcinoma-associated transcript 1
54863	7.19e-245	2.27e-246	0.1553	33.5225	5.20448	741.18	TOR4A	torsin family 4 member A
9957	3.42e-19	1.25e-19	0.5739	9.06502	5.20246	160.33	HS3ST1	heparan sulfate-glucosamine 3-sulfotransferase 1
2621	0	0	0.0805	64.6148	5.20153	4326.32	GAS6	growth arrest specific 6
105376041	4.29e-06	2.72e-06	1.1086	4.69085	5.20023	12.65	LOC105376041	uncharacterized LOC105376041
107985021	1.97e-08	1.09e-08	0.9093	5.71617	5.19747	18.9	LOC107985021
7222	8.43e-11	4.16e-11	0.7874	6.5984	5.1959	24.79	TRPC3	transient receptor potential cation channel subfamily C member 3
10252	4.7e-184	2.19e-185	0.1789	29.0378	5.19453	505.87	SPRY1	sprouty RTK signaling antagonist 1
57559	1.25e-244	3.94e-246	0.155	33.506	5.19388	698.78	STAMBPL1	STAM binding protein like 1
254268	0.000114	7.93e-05	1.3157	3.94665	5.19243	6.7	AKNAD1	AKNA domain containing 1
3690	1.86e-22	6.16e-23	0.526	9.86073	5.18674	55.61	ITGB3	integrin subunit beta 3
8728	0	0	0.1337	38.7989	5.18664	949.93	ADAM19	ADAM metallopeptidase domain 19
102723741	0.000118	8.17e-05	1.3161	3.93922	5.18453	6.65	LINC02863	long intergenic non-protein coding RNA 2863
650669	1.77e-145	1.12e-146	0.201	25.7909	5.1837	395.92	GAS6-AS1	GAS6 antisense RNA 1
283078	1.99e-08	1.1e-08	0.9056	5.71427	5.17471	18.51	MKX	mohawk homeobox
221718	5.14e-06	3.27e-06	1.1111	4.65285	5.16985	12.25	LINC00518	long intergenic non-protein coding RNA 518
203447	2.27e-85	2.66e-86	0.2625	19.6894	5.16795	226.83	NRK	Nik related kinase
284434	0.000135	9.43e-05	1.3212	3.90486	5.15921	6.55	NWD1	NACHT and WD repeat domain containing 1
25900	9.89e-18	3.79e-18	0.5938	8.68504	5.15709	42.6	IFFO1	intermediate filament family orphan 1
284391	3.5e-45	7.22e-46	0.3627	14.2167	5.15634	115.39	ZNF844	zinc finger protein 844
107985590	5.39e-06	3.44e-06	1.1103	4.64286	5.1549	12.15	LOC107985590	uncharacterized LOC107985590
101927541	0.000135	9.43e-05	1.3201	3.90489	5.15479	6.53	LINC01273	long intergenic non-protein coding RNA 1273
90594	1.18e-49	2.26e-50	0.3454	14.9252	5.15451	127.34	ZNF439	zinc finger protein 439
10371	9.04e-151	5.46e-152	0.1962	26.2603	5.15271	413.25	SEMA3A	semaphorin 3A
204962	5.36e-20	1.91e-20	0.5557	9.26742	5.15035	48.36	SLC44A5	solute carrier family 44 member 5
84628	4.38e-29	1.23e-29	0.455	11.3059	5.14456	72.45	NTNG2	netrin G2
105378482	5.59e-06	3.57e-06	1.1088	4.6348	5.1391	12.02	LOC105378482	uncharacterized LOC105378482
115361	9e-20	3.23e-20	0.5574	9.21098	5.1345	47.85	GBP4	guanylate binding protein 4
9536	0	0	0.1258	40.7898	5.13228	1268.87	PTGES	prostaglandin E synthase
219654	4.86e-214	1.83e-215	0.1638	31.3299	5.13156	610.38	ZCCHC24	zinc finger CCHC-type containing 24
10019	0	0	0.0793	64.5698	5.1184	3459.08	SH2B3	SH2B adaptor protein 3
105377731	3.29e-24	1.04e-24	0.4985	10.2628	5.11558	59.14	LOC105377731	uncharacterized LOC105377731
57205	5.66e-209	2.19e-210	0.1652	30.9548	5.1124	585.42	ATP10D	ATPase phospholipid transporting 10D (putative)
9404	0	0	0.1356	37.6929	5.1107	883.87	LPXN	leupaxin
3672	8.46e-204	3.4e-205	0.1671	30.5667	5.10867	560.02	ITGA1	integrin subunit alpha 1
105379057	3.66e-24	1.16e-24	0.498	10.2521	5.10598	58.86	EDIL3-DT	EDIL3 divergent transcript
4306	8.87e-71	1.24e-71	0.2852	17.897	5.10499	182.03	NR3C2	nuclear receptor subfamily 3 group C member 2
7980	4.54e-128	3.39e-129	0.2109	24.1826	5.09942	339.53	TFPI2	tissue factor pathway inhibitor 2
7052	0	0	0.0685	74.4257	5.09477	5652.47	TGM2	transglutaminase 2
301	0	0	0.0684	74.4612	5.08975	5530.38	ANXA1	annexin A1
100526664	4.33e-48	8.52e-49	0.3465	14.6811	5.08662	121.95	LY75-CD302	LY75-CD302 readthrough
652	0	0	0.0961	52.8818	5.08417	2054.84	BMP4	bone morphogenetic protein 4
3128	3.77e-52	6.95e-53	0.3321	15.3062	5.0837	133.13	HLA-DRB6	major histocompatibility complex, class II, DR beta 6 (pseudogene)
81848	0	0	0.1008	50.4185	5.08014	1781.89	SPRY4	sprouty RTK signaling antagonist 4
90102	1.67e-233	5.64e-235	0.1549	32.7311	5.07092	648.71	PHLDB2	pleckstrin homology like domain family B member 2
3791	4.23e-43	9.06e-44	0.3653	13.8744	5.06899	108.81	KDR	kinase insert domain receptor
59352	2.57e-10	1.3e-10	0.7879	6.42732	5.06409	22.98	LGR6	leucine rich repeat containing G protein-coupled receptor 6
3112	8.38e-06	5.41e-06	1.1132	4.54829	5.06295	11.5	HLA-DOB	major histocompatibility complex, class II, DO beta
107986718	3.33e-19	1.21e-19	0.5581	9.06814	5.06111	45.66	LOC107986718	replaced by ID 105375535
10840	9.86e-15	4.17e-15	0.6439	7.84962	5.05476	34.09	ALDH1L1	aldehyde dehydrogenase 1 family member L1
7456	1.29e-137	8.86e-139	0.2015	25.077	5.05291	368.97	WIPF1	WAS/WASL interacting protein family member 1
3078	9.02e-06	5.84e-06	1.114	4.53222	5.049	11.41	CFHR1	complement factor H related 1
8642	3.51e-10	1.78e-10	0.7905	6.37902	5.04283	22.54	DCHS1	dachsous cadherin-related 1
105376617	9.91e-06	6.43e-06	1.1165	4.51183	5.03755	11.19	LOC105376617	uncharacterized LOC105376617
377677	5.11e-61	8.23e-62	0.3035	16.59	5.03568	157.02	CA13	carbonic anhydrase 13
105369844	6.92e-08	3.95e-08	0.9166	5.49312	5.03501	16.86	LOC105369844	uncharacterized LOC105369844
102723724	0.000221	0.000155	1.3295	3.7822	5.02825	6	LOC102723724	uncharacterized LOC102723724
146212	0.000227	0.00016	1.3314	3.77517	5.02638	5.98	KCTD19	potassium channel tetramerization domain containing 19
80206	3.9e-198	1.62e-199	0.1668	30.1363	5.02622	551.31	FHOD3	formin homology 2 domain containing 3
2182	0	0	0.0998	50.3386	5.024	2025.6	ACSL4	acyl-CoA synthetase long chain family member 4
102465834	6.08e-08	3.46e-08	0.9103	5.51632	5.02128	16.76	MIR7844	microRNA 7844
112268447	4.56e-10	2.33e-10	0.7912	6.33811	5.01443	22.19	LOC112268447
3491	0	0	0.054	92.9234	5.01347	11330	CCN1	cellular communication network factor 1
330	2.18e-128	1.63e-129	0.2069	24.2129	5.01075	336.6	BIRC3	baculoviral IAP repeat containing 3
80731	1.1e-05	7.18e-06	1.1149	4.48836	5.00412	11.02	THSD7B	thrombospondin type 1 domain containing 7B
149478	1.13e-05	7.33e-06	1.1156	4.48382	5.00207	11	BTBD19	BTB domain containing 19
9411	0	0	0.0758	65.9237	4.99635	5026.24	ARHGAP29	Rho GTPase activating protein 29
1846	0	0	0.0642	77.7978	4.99517	9321.52	DUSP4	dual specificity phosphatase 4
51279	3.06e-14	1.32e-14	0.6483	7.70419	4.99435	32.67	C1RL	complement C1r subcomponent like
105376042	1.28e-05	8.39e-06	1.1208	4.45487	4.99307	10.91	LOC105376042	uncharacterized LOC105376042
5920	7.29e-37	1.76e-37	0.3901	12.7944	4.99107	92.75	PLAAT4	phospholipase A and acyltransferase 4
10384	4.45e-70	6.32e-71	0.28	17.8062	4.98561	179.51	BTN3A3	butyrophilin subfamily 3 member A3
81029	3.83e-130	2.81e-131	0.2044	24.3796	4.98359	347.33	WNT5B	Wnt family member 5B
50846	1.16e-07	6.72e-08	0.922	5.39863	4.97756	16.05	DHH	desert hedgehog signaling molecule
11009	1.81e-20	6.35e-21	0.53	9.38397	4.97337	48.28	IL24	interleukin 24
1124	4.74e-37	1.14e-37	0.3876	12.828	4.97203	91.47	CHN2	chimerin 2
26872	1.97e-41	4.37e-42	0.3656	13.5936	4.96975	101.8	STEAP1	STEAP family member 1
651746	5.07e-160	2.83e-161	0.1836	27.061	4.96789	433.86	ANKRD33B	ankyrin repeat domain 33B
100996758	1.38e-05	9.03e-06	1.1176	4.43928	4.96152	10.72	NPY4R2	neuropeptide Y receptor Y4-2
5199	2.23e-26	6.67e-27	0.4618	10.7391	4.95935	64.04	CFP	complement factor properdin
2131	0	0	0.0613	80.9204	4.95721	7151.51	EXT1	exostosin glycosyltransferase 1
3624	6.13e-82	7.44e-83	0.257	19.2831	4.95577	207.37	INHBA	inhibin subunit beta A
151011	0	0	0.1212	40.8482	4.95072	1027.62	SEPTIN10	septin 10
3231	7.43e-14	3.24e-14	0.6514	7.58835	4.94272	31.69	HOXD1	homeobox D1
101928868	9.68e-12	4.59e-12	0.7144	6.91779	4.94197	26.31	LOC101928868	uncharacterized LOC101928868
286151	1.04e-53	1.87e-54	0.318	15.5397	4.94163	136.37	FBXO43	F-box protein 43
79891	2.73e-26	8.18e-27	0.4606	10.7202	4.93789	63.21	ZNF671	zinc finger protein 671
2898	4.33e-28	1.24e-28	0.4445	11.1011	4.93496	68.33	GRIK2	glutamate ionotropic receptor kainate type subunit 2
55022	1.71e-56	2.95e-57	0.3093	15.9479	4.93346	140.99	PID1	phosphotyrosine interaction domain containing 1
79365	4.04e-20	1.43e-20	0.53	9.29789	4.92772	47.01	BHLHE41	basic helix-loop-helix family member e41
79780	1.24e-184	5.77e-186	0.1691	29.0837	4.91916	549.02	CCDC82	coiled-coil domain containing 82
4489	5.67e-18	2.15e-18	0.562	8.74906	4.91695	41.43	MT1A	metallothionein 1A
53358	3.41e-192	1.49e-193	0.1656	29.6778	4.91368	511.65	SHC3	SHC adaptor protein 3
53827	0	0	0.0928	52.9603	4.91314	2127.63	FXYD5	FXYD domain containing ion transport regulator 5
9865	1.75e-11	8.4e-12	0.7189	6.83162	4.91159	25.94	TRIL	TLR4 interactor with leucine rich repeats
7058	1.14e-195	4.84e-197	0.1639	29.9468	4.90955	524.84	THBS2	thrombospondin 2
158401	2.19e-05	1.45e-05	1.13	4.33601	4.89949	10.14	SHOC1	shortage in chiasmata 1
10082	8.58e-72	1.19e-72	0.2716	18.0274	4.89554	178.78	GPC6	glypican 6
55432	2e-52	3.67e-53	0.3188	15.3476	4.89305	322.4	YOD1	YOD1 deubiquitinase
100289279	1.13e-13	4.97e-14	0.6494	7.53274	4.89155	30.54	CNTNAP3C	contactin associated protein family member 3C
64333	1.47e-09	7.7e-10	0.7947	6.15095	4.88836	20.41	ARHGAP9	Rho GTPase activating protein 9
100506621	1.63e-09	8.52e-10	0.7965	6.13491	4.88642	20.37	LINC01279	replaced by ID 151887
574029	2.25e-07	1.32e-07	0.9252	5.27564	4.88091	15.15	DUSP5P1	dual specificity phosphatase 5 pseudogene 1
10186	1.73e-156	9.96e-158	0.1822	26.758	4.87483	417.73	LHFPL6	LHFPL tetraspan subfamily member 6
169792	4.38e-43	9.39e-44	0.3512	13.8718	4.87197	105.45	GLIS3	GLIS family zinc finger 3
4982	4.16e-101	4.12e-102	0.227	21.4548	4.87038	255.91	TNFRSF11B	TNF receptor superfamily member 11b
6273	9.14e-155	5.34e-156	0.1829	26.609	4.86649	419.83	S100A2	S100 calcium binding protein A2
814	2.74e-98	2.79e-99	0.23	21.1495	4.86412	249.94	CAMK4	calcium/calmodulin dependent protein kinase IV
2953	2.92e-41	6.49e-42	0.3583	13.5646	4.86032	99.83	GSTT2	glutathione S-transferase theta 2 (gene/pseudogene)
23208	2.94e-13	1.31e-13	0.6562	7.40524	4.85918	29.77	SYT11	synaptotagmin 11
105371630	2.83e-05	1.89e-05	1.136	4.27705	4.85862	9.94	LOC105371630	uncharacterized LOC105371630
4862	0	0	0.0838	57.9616	4.85759	2428.16	NPAS2	neuronal PAS domain protein 2
960	0	0	0.0529	91.6067	4.84984	12186.1	CD44	CD44 molecule (Indian blood group)
221749	2.41e-209	9.33e-211	0.1563	30.9823	4.84359	557.01	PXDC1	PX domain containing 1
59345	0	0	0.1268	38.1369	4.83741	991.34	GNB4	G protein subunit beta 4
9892	5e-15	2.09e-15	0.6087	7.93592	4.83076	34.21	SNAP91	synaptosome associated protein 91
4675	3.9e-56	6.77e-57	0.3038	15.8959	4.8285	141.37	NAP1L3	nucleosome assembly protein 1 like 3
64208	3e-43	6.42e-44	0.3474	13.8991	4.82841	107.34	POPDC3	popeye domain containing 3
1839	0	0	0.115	41.9557	4.82507	1132.86	HBEGF	heparin binding EGF like growth factor
389058	4.88e-11	2.38e-11	0.7218	6.68068	4.82193	24.27	SP5	Sp5 transcription factor
316	0	0	0.1205	40.0192	4.82136	1084.27	AOX1	aldehyde oxidase 1
57493	0	0	0.0781	61.6543	4.81556	3435.63	HEG1	heart development protein with EGF like domains 1
4502	0	0	0.0731	65.8132	4.81317	7472.64	MT2A	metallothionein 2A
55076	1.63e-66	2.43e-67	0.2775	17.3381	4.81084	164.3	TMEM45A	transmembrane protein 45A
1047	5.91e-163	3.22e-164	0.1757	27.3101	4.79804	449.06	CLGN	calmegin
23432	2.85e-206	1.12e-207	0.156	30.7529	4.7976	555.05	GPR161	G protein-coupled receptor 161
113451	2e-58	3.35e-59	0.2955	16.2251	4.7949	143.25	AZIN2	antizyme inhibitor 2
683	8.22e-11	4.05e-11	0.7254	6.60226	4.78919	23.55	BST1	bone marrow stromal cell antigen 1
9953	2.1e-118	1.72e-119	0.2059	23.2418	4.78632	307.98	HS3ST3B1	heparan sulfate-glucosamine 3-sulfotransferase 3B1
541472	3.51e-05	2.36e-05	1.1314	4.22738	4.78278	9.5	IL6-AS1	IL6 antisense RNA 1
2570	2.64e-12	1.22e-12	0.6733	7.10291	4.78241	28.08	GABRR2	gamma-aminobutyric acid type A receptor subunit rho2
84125	4.42e-05	2.98e-05	1.145	4.17473	4.78003	9.43	LRRIQ1	leucine rich repeats and IQ motif containing 1
112597	0	0	0.0894	53.4158	4.77742	1986.07	CYTOR	cytoskeleton regulator RNA
100505746	8.13e-36	2.01e-36	0.3787	12.604	4.77297	89.39	ITGB2-AS1	ITGB2 antisense RNA 1
84034	1.16e-66	1.72e-67	0.2749	17.358	4.77117	164.57	EMILIN2	elastin microfibril interfacer 2
139716	5.54e-09	2.97e-09	0.8041	5.93305	4.77082	18.7	GAB3	GRB2 associated binding protein 3
7732	6.72e-07	4.06e-07	0.9404	5.06624	4.76424	13.91	RNF112	ring finger protein 112
101928453	3.95e-05	2.66e-05	1.1334	4.20068	4.76085	9.32	LOC101928453	uncharacterized LOC101928453
65267	7.94e-48	1.57e-48	0.3245	14.6395	4.7509	115.82	WNK3	WNK lysine deficient protein kinase 3
10123	0	0	0.0855	55.5301	4.75018	2292.08	ARL4C	ADP ribosylation factor like GTPase 4C
9481	7.57e-11	3.73e-11	0.718	6.61459	4.74921	23.17	SLC25A27	solute carrier family 25 member 27
6275	0	0	0.0891	53.2377	4.74395	2500.7	S100A4	S100 calcium binding protein A4
100506394	5.17e-42	1.13e-42	0.345	13.6922	4.72384	100.08	GAS6-DT	GAS6 divergent transcript
90952	0	0	0.0935	50.5293	4.72355	1731.97	ESAM	endothelial cell adhesion molecule
11118	4.77e-124	3.72e-125	0.1983	23.7955	4.71762	316.68	BTN3A2	butyrophilin subfamily 3 member A2
9734	4.13e-126	3.15e-127	0.1965	23.9948	4.71406	330.23	HDAC9	histone deacetylase 9
55619	1.15e-89	1.28e-90	0.2333	20.1867	4.7105	225.19	DOCK10	dedicator of cytokinesis 10
131578	1.13e-08	6.17e-09	0.8088	5.81212	4.70109	17.89	LRRC15	leucine rich repeat containing 15
1075	0	0	0.076	61.8885	4.70056	3159.31	CTSC	cathepsin C
105376714	7.03e-05	4.8e-05	1.1554	4.06512	4.69697	8.97	LOC105376714	uncharacterized LOC105376714
11262	9.33e-70	1.33e-70	0.2632	17.7645	4.67507	171.95	SP140	SP140 nuclear body protein
26050	1.15e-31	3.06e-32	0.3954	11.8206	4.67373	74.76	SLITRK5	SLIT and NTRK like family member 5
2192	1.31e-21	4.43e-22	0.4828	9.66062	4.66394	52.66	FBLN1	fibulin 1
2946	4.23e-37	1.02e-37	0.3633	12.8369	4.66314	87.43	GSTM2	glutathione S-transferase mu 2
6752	5.05e-28	1.45e-28	0.4206	11.0872	4.66283	65.29	SSTR2	somatostatin receptor 2
89796	0	0	0.1042	44.7236	4.66028	1274.56	NAV1	neuron navigator 1
159686	4.67e-12	2.18e-12	0.6632	7.02241	4.65746	26.21	CFAP58	cilia and flagella associated protein 58
56895	3.09e-50	5.87e-51	0.31	15.0149	4.6541	121.67	AGPAT4	1-acylglycerol-3-phosphate O-acyltransferase 4
387700	6.88e-05	4.69e-05	1.141	4.07032	4.64431	8.72	SLC16A12	solute carrier family 16 member 12
266727	9.32e-28	2.69e-28	0.4209	11.0315	4.64336	64.66	MDGA1	MAM domain containing glycosylphosphatidylinositol anchor 1
8444	7.89e-171	4.06e-172	0.1657	27.9673	4.63419	436.67	DYRK3	dual specificity tyrosine phosphorylation regulated kinase 3
51302	2.13e-08	1.18e-08	0.8125	5.70253	4.63354	17.07	CYP39A1	cytochrome P450 family 39 subfamily A member 1
1028	2.93e-20	1.03e-20	0.4965	9.33264	4.63351	47.03	CDKN1C	cyclin dependent kinase inhibitor 1C
201651	8.52e-05	5.86e-05	1.153	4.01835	4.63302	8.64	AADACP1	arylacetamide deacetylase pseudogene 1
105369370	1.16e-138	7.93e-140	0.1839	25.1729	4.63007	363.48	LOC105369370	uncharacterized LOC105369370
25903	1.08e-20	3.75e-21	0.49	9.43931	4.62573	46.77	OLFML2B	olfactomedin like 2B
84230	1.84e-192	8e-194	0.1557	29.6986	4.62442	539	LRRC8C	leucine rich repeat containing 8 VRAC subunit C
400713	4.71e-29	1.32e-29	0.409	11.2995	4.62197	68.23	ZNF880	zinc finger protein 880
5329	0	0	0.1019	45.3113	4.61848	1343.9	PLAUR	plasminogen activator, urokinase receptor
11119	1.75e-130	1.28e-131	0.1889	24.4118	4.61215	328.86	BTN3A1	butyrophilin subfamily 3 member A1
23179	8.92e-100	8.96e-101	0.2164	21.3111	4.61165	248.69	RGL1	ral guanine nucleotide dissociation stimulator like 1
629	6.49e-110	5.8e-111	0.206	22.3827	4.61123	273.95	CFB	complement factor B
439921	0	0	0.1002	45.9448	4.60191	1346.21	MXRA7	matrix remodeling associated 7
4542	2.98e-93	3.19e-94	0.2234	20.5928	4.60007	242.99	MYO1F	myosin IF
497258	1.77e-30	4.83e-31	0.397	11.5863	4.59952	70.91	BDNF-AS	BDNF antisense RNA
10397	0	0	0.0809	56.7795	4.5936	4517.84	NDRG1	N-myc downstream regulated 1
23268	0	0	0.0685	66.9768	4.59071	4025.94	DNMBP	dynamin binding protein
574036	1.01e-43	2.13e-44	0.3282	13.9778	4.58763	103.67	SERTAD4-AS1	SERTAD4 antisense RNA 1
102723817	4.13e-15	1.72e-15	0.5759	7.96002	4.58382	33.2	CNIH3-AS2	CNIH3 antisense RNA 2
105374811	2.89e-08	1.62e-08	0.8112	5.6487	4.58201	16.52	LOC105374811	uncharacterized LOC105374811
201625	2.85e-08	1.59e-08	0.8103	5.6518	4.57989	16.54	DNAH12	dynein axonemal heavy chain 12
79772	1.04e-108	9.42e-110	0.2057	22.2581	4.5793	271.89	MCTP1	multiple C2 and transmembrane domain containing 1
19	7.56e-99	7.65e-100	0.2157	21.2104	4.57597	243.12	ABCA1	ATP binding cassette subfamily A member 1
101927872	2.48e-13	1.1e-13	0.6156	7.42801	4.57264	28.83	LOC101927872	uncharacterized LOC101927872
6347	1.21e-75	1.59e-76	0.2469	18.5141	4.57052	184.9	CCL2	C-C motif chemokine ligand 2
101929555	0.000103	7.15e-05	1.1484	3.97111	4.56023	8.21	LOC101929555	uncharacterized LOC101929555
79836	3.3e-130	2.42e-131	0.1869	24.3857	4.5566	325.08	LONRF3	LON peptidase N-terminal domain and ring finger 3
25780	9.05e-25	2.82e-25	0.4379	10.3878	4.54889	56.8	RASGRP3	RAS guanyl releasing protein 3
1621	1.08e-09	5.59e-10	0.7332	6.20148	4.54713	20.13	DBH	dopamine beta-hydroxylase
8110	5.54e-102	5.44e-103	0.2106	21.5488	4.53855	256.86	DPF3	double PHD fingers 3
9936	8.41e-36	2.08e-36	0.3598	12.6013	4.53454	84.29	CD302	CD302 molecule
100506930	6.79e-13	3.07e-13	0.6217	7.29117	4.5326	28.17	LINC00665	long intergenic non-protein coding RNA 665
6315	2.92e-21	1e-21	0.4732	9.57679	4.53191	48.1	ATXN8OS	ATXN8 opposite strand lncRNA
114805	5.8e-47	1.16e-47	0.3113	14.5028	4.51478	110.87	GALNT13	polypeptide N-acetylgalactosaminyltransferase 13
6277	0	0	0.0571	78.9827	4.51269	31301.8	S100A6	S100 calcium binding protein A6
136	0	0	0.0951	47.3909	4.50518	1522.82	ADORA2B	adenosine A2b receptor
105374002	2.72e-06	1.71e-06	0.9407	4.78554	4.50185	11.85	LOC105374002	uncharacterized LOC105374002
7294	1.34e-20	4.67e-21	0.4774	9.41633	4.49546	46.84	TXK	TXK tyrosine kinase
107986986	0.000152	0.000106	1.1571	3.87667	4.48581	7.8	LOC107986986	uncharacterized LOC107986986
1436	4.41e-17	1.72e-17	0.5255	8.51101	4.47255	38.47	CSF1R	colony stimulating factor 1 receptor
728215	5.8e-61	9.35e-62	0.2696	16.5823	4.4714	146.07	NALF1	NALCN channel auxiliary factor 1
84441	1e-249	3.05e-251	0.1319	33.8551	4.46447	657.95	MAML2	mastermind like transcriptional coactivator 2
4648	7.37e-19	2.71e-19	0.497	8.97981	4.46288	42.03	MYO7B	myosin VIIB
729747	9.05e-08	5.2e-08	0.8191	5.44427	4.45914	15.23	ZNF878	zinc finger protein 878
440515	8.93e-38	2.12e-38	0.3441	12.9579	4.45859	87.98	ZNF506	zinc finger protein 506
112268274	2.2e-09	1.16e-09	0.7323	6.08595	4.45681	19.06	LOC112268274	uncharacterized LOC112268274
347252	1.5e-193	6.46e-195	0.1496	29.7831	4.45589	514.16	IGFBPL1	insulin like growth factor binding protein like 1
54504	1.27e-180	6.09e-182	0.1548	28.7638	4.45337	498.72	CPVL	carboxypeptidase vitellogenic like
4435	2.91e-17	1.13e-17	0.5201	8.55948	4.45136	37.94	CITED1	Cbp/p300 interacting transactivator with Glu/Asp rich carboxy-terminal domain 1
2118	0	0	0.1092	40.6601	4.43985	1124.8	ETV4	ETS variant transcription factor 4
3965	3.88e-29	1.09e-29	0.392	11.3167	4.43567	67.68	LGALS9	galectin 9
9542	5.71e-20	2.03e-20	0.4787	9.26058	4.4333	45.11	NRG2	neuregulin 2
107985879	3.42e-12	1.59e-12	0.627	7.06656	4.43077	26.22	LINC01833	long intergenic non-protein coding RNA 1833
107985194	5.25e-06	3.35e-06	0.9532	4.64833	4.43069	11.2	LINC02798	long intergenic non-protein coding RNA 2798
64108	4.77e-06	3.03e-06	0.949	4.66855	4.43042	11.25	RTP4	receptor transporter protein 4
56169	4.72e-06	3e-06	0.9483	4.67057	4.42914	11.18	GSDMC	gasdermin C
253827	6.44e-194	2.77e-195	0.1485	29.8116	4.42634	514.08	MSRB3	methionine sulfoxide reductase B3
6262	4.21e-09	2.25e-09	0.74	5.97861	4.42424	18.46	RYR2	ryanodine receptor 2
343578	6.77e-57	1.16e-57	0.2762	16.0059	4.42134	134.01	ARHGAP40	Rho GTPase activating protein 40
8601	1.44e-27	4.2e-28	0.4021	10.9914	4.42007	63.29	RGS20	regulator of G protein signaling 20
79839	1.85e-07	1.08e-07	0.8317	5.31298	4.41895	14.7	CCDC102B	coiled-coil domain containing 102B
151254	1.74e-07	1.01e-07	0.8294	5.32425	4.41577	14.77	C2CD6	C2 calcium dependent domain containing 6
728485	5.54e-06	3.54e-06	0.9514	4.63674	4.41127	11.01	LOC728485	uncharacterized LOC728485
7098	1.85e-18	6.93e-19	0.4969	8.87609	4.41017	40.75	TLR3	toll like receptor 3
50940	6.48e-17	2.55e-17	0.5209	8.46568	4.40941	37.09	PDE11A	phosphodiesterase 11A
55531	5.48e-06	3.49e-06	0.9501	4.63949	4.40794	11.03	ELMOD1	ELMO domain containing 1
2941	9.76e-23	3.21e-23	0.444	9.92592	4.40668	51.72	GSTA4	glutathione S-transferase alpha 4
5271	2.14e-170	1.11e-171	0.1576	27.9315	4.40167	433.27	SERPINB8	serpin family B member 8
9123	0	0	0.0815	53.964	4.39779	3685.05	SLC16A3	solute carrier family 16 member 3
6505	1.04e-31	2.75e-32	0.3716	11.8294	4.39553	73.13	SLC1A1	solute carrier family 1 member 1
9732	1.12e-216	4.14e-218	0.1394	31.5235	4.39534	566.96	DOCK4	dedicator of cytokinesis 4
26249	8.62e-06	5.57e-06	0.9671	4.54217	4.39261	10.93	KLHL3	kelch like family member 3
101927730	1.65e-07	9.61e-08	0.8225	5.33393	4.38713	14.56	SERPINB9-AS1	SERPINB9 antisense RNA 1
55130	5.01e-33	1.3e-33	0.3621	12.0831	4.37519	75.76	ODAD2	outer dynein arm docking complex subunit 2
105374382	5.49e-15	2.3e-15	0.5521	7.92423	4.37513	32.58	LOC105374382	uncharacterized LOC105374382
26108	1.75e-51	3.25e-52	0.2873	15.2054	4.36789	125.59	PYGO1	pygopus family PHD finger 1
322	7.77e-137	5.38e-138	0.1746	25.0051	4.36571	377.31	APBB1	amyloid beta precursor protein binding family B member 1
107986973	2.52e-07	1.48e-07	0.8295	5.25463	4.35855	14.15	LOC107986973
3219	4.03e-91	4.42e-92	0.2139	20.3524	4.3529	220.49	HOXB9	homeobox B9
1294	8.57e-289	2.11e-290	0.1195	36.4193	4.35076	844.3	COL7A1	collagen type VII alpha 1 chain
79616	8.55e-304	1.98e-305	0.1162	37.3566	4.34105	821.57	CCNJL	cyclin J like
5142	1.55e-59	2.56e-60	0.2644	16.3824	4.33224	144.38	PDE4B	phosphodiesterase 4B
51170	0	0	0.1109	39.0462	4.33215	923.38	HSD17B11	hydroxysteroid 17-beta dehydrogenase 11
11259	9.17e-75	1.22e-75	0.2353	18.4041	4.32981	189.63	FILIP1L	filamin A interacting protein 1 like
10891	1.83e-33	4.71e-34	0.3559	12.1662	4.32966	77.2	PPARGC1A	PPARG coactivator 1 alpha
27295	4.36e-39	1.01e-39	0.3282	13.1893	4.32833	90.92	PDLIM3	PDZ and LIM domain 3
23157	4.8e-196	2.03e-197	0.1443	29.9758	4.32416	501.94	SEPTIN6	septin 6
23576	0	0	0.0958	45.1159	4.32204	1625.24	DDAH1	dimethylarginine dimethylaminohydrolase 1
100313843	1.12e-05	7.3e-06	0.9633	4.48475	4.32034	10.42	MIR711	microRNA 711
9754	1.73e-147	1.08e-148	0.1663	25.97	4.31819	374.27	STARD8	StAR related lipid transfer domain containing 8
728113	1.35e-14	5.74e-15	0.5528	7.80955	4.317	31.23	ANXA8L1	annexin A8 like 1
653567	1.13e-05	7.33e-06	0.9618	4.48382	4.31249	10.35	TMEM236	transmembrane protein 236
64838	5.02e-40	1.14e-40	0.3229	13.3529	4.31224	93.9	FNDC4	fibronectin type III domain containing 4
2200	0	0	0.1072	40.1862	4.30632	1085.08	FBN1	fibrillin 1
7049	4.17e-86	4.83e-87	0.2177	19.7756	4.30512	213.07	TGFBR3	transforming growth factor beta receptor 3
5270	0	0	0.1133	37.9858	4.30461	857.98	SERPINE2	serpin family E member 2
79627	0	0	0.0864	49.7736	4.30285	2090.83	OGFRL1	opioid growth factor receptor like 1
120892	4.28e-07	2.56e-07	0.8347	5.15361	4.30181	13.62	LRRK2	leucine rich repeat kinase 2
100188954	1.33e-101	1.31e-102	0.1999	21.5079	4.29899	250.29	DNMBP-AS1	DNMBP antisense RNA 1
4651	0	0	0.0724	59.3044	4.29573	3693.44	MYO10	myosin X
53405	7.61e-16	3.09e-16	0.5257	8.1697	4.29502	34.29	CLIC5	chloride intracellular channel 5
28984	1.26e-15	5.16e-16	0.5296	8.10764	4.29414	34.43	RGCC	regulator of cell cycle
105378230	2.9e-29	8.09e-30	0.3782	11.3424	4.29004	68.31	LOC105378230	uncharacterized LOC105378230
102725068	4.59e-07	2.74e-07	0.8337	5.14017	4.28537	13.53	MICB-DT	MICB divergent transcript
2282	3.28e-30	8.99e-31	0.3715	11.533	4.28418	71.26	FKBP1AP1	FKBP prolyl isomerase 1A pseudogene 1
138948	2.89e-18	1.09e-18	0.4853	8.8258	4.28273	40.64	DBH-AS1	DBH antisense RNA 1
55824	1.86e-159	1.05e-160	0.1584	27.0126	4.27805	406.21	PAG1	phosphoprotein membrane anchor with glycosphingolipid microdomains 1
57519	3.87e-83	4.63e-84	0.2201	19.4263	4.27508	206.41	STARD9	StAR related lipid transfer domain containing 9
729013	4.07e-103	3.93e-104	0.1971	21.6701	4.27209	259.45	ZBED5-AS1	ZBED5 antisense RNA 1
55679	2.06e-67	3.03e-68	0.2445	17.4573	4.26794	161.48	LIMS2	LIM zinc finger domain containing 2
221711	6.98e-10	3.59e-10	0.6798	6.27094	4.26326	20.24	SYCP2L	synaptonemal complex protein 2 like
58504	5.74e-206	2.26e-207	0.1385	30.73	4.25731	533.93	ARHGAP22	Rho GTPase activating protein 22
2534	2.82e-236	9.39e-238	0.1293	32.9258	4.25622	616.74	FYN	FYN proto-oncogene, Src family tyrosine kinase
26056	0	0	0.0807	52.6219	4.24722	1994.39	RAB11FIP5	RAB11 family interacting protein 5
140564	8.3e-39	1.93e-39	0.3232	13.1403	4.24631	92.64	APOBEC3D	apolipoprotein B mRNA editing enzyme catalytic subunit 3D
100289178	9.58e-07	5.84e-07	0.8489	4.99653	4.24152	13.24	GNG12-AS1	GNG12, DIRAS3 and WLS antisense RNA 1
56477	1.18e-40	2.65e-41	0.3144	13.4611	4.23215	95.35	CCL28	C-C motif chemokine ligand 28
8722	8.21e-126	6.28e-127	0.1765	23.9661	4.23017	308.29	CTSF	cathepsin F
10982	7.68e-216	2.85e-217	0.1342	31.4623	4.22381	591.97	MAPRE2	microtubule associated protein RP/EB family member 2
145447	0.000491	0.000353	1.1816	3.57257	4.22124	6.53	ABHD12B	abhydrolase domain containing 12B
976	0	0	0.063	67.0444	4.22088	4660.92	ADGRE5	adhesion G protein-coupled receptor E5
149773	5.88e-11	2.88e-11	0.6331	6.65253	4.21184	22.63	APCDD1L-DT	APCDD1L divergent transcript
5144	2.83e-121	2.24e-122	0.1789	23.5254	4.20768	297.23	PDE4D	phosphodiesterase 4D
100499467	7.72e-62	1.23e-62	0.2518	16.7039	4.2059	148.48	LINC00673	long intergenic non-protein coding RNA 673
105370479	1.91e-05	1.26e-05	0.9628	4.36693	4.20454	9.67	LINC02303	long intergenic non-protein coding RNA 2303
5696	4.94e-291	1.2e-292	0.1149	36.5609	4.2026	846.72	PSMB8	proteasome 20S subunit beta 8
8941	2.14e-05	1.42e-05	0.9678	4.34054	4.20071	9.64	CDK5R2	cyclin dependent kinase 5 regulatory subunit 2
3801	0	0	0.0802	52.3439	4.19596	2756.66	KIFC3	kinesin family member C3
182	0	0	0.07	59.9227	4.19529	2803.18	JAG1	jagged canonical Notch ligand 1
8482	0	0	0.0935	44.8624	4.19447	1339.01	SEMA7A	semaphorin 7A (John Milton Hagen blood group)
79628	2.51e-217	9.28e-219	0.1328	31.5709	4.19174	571.6	SH3TC2	SH3 domain and tetratricopeptide repeats 2
1734	2.78e-05	1.85e-05	0.9788	4.28194	4.19137	9.62	DIO2	iodothyronine deiodinase 2
3433	3.58e-236	1.2e-237	0.1273	32.9185	4.19091	626.34	IFIT2	interferon induced protein with tetratricopeptide repeats 2
3437	0	0	0.0995	42.1124	4.18848	1116.91	IFIT3	interferon induced protein with tetratricopeptide repeats 3
9162	2.48e-05	1.65e-05	0.972	4.30764	4.18691	9.63	DGKI	diacylglycerol kinase iota
22989	6.37e-15	2.68e-15	0.5296	7.90516	4.18649	31.82	MYH15	myosin heavy chain 15
51393	4.87e-22	1.63e-22	0.4287	9.76247	4.18469	51.42	TRPV2	transient receptor potential cation channel subfamily V member 2
105377945	1.79e-42	3.88e-43	0.3038	13.7697	4.18307	98.52	LOC105377945	uncharacterized LOC105377945
221806	1.44e-19	5.21e-20	0.4566	9.15961	4.18222	44.5	VWDE	von Willebrand factor D and EGF domains
3120	2.17e-09	1.14e-09	0.6869	6.08833	4.18214	19.03	HLA-DQB2	major histocompatibility complex, class II, DQ beta 2
8324	6.15e-192	2.69e-193	0.141	29.6578	4.1816	523.53	FZD7	frizzled class receptor 7
10178	1.76e-54	3.12e-55	0.267	15.654	4.18011	126.84	TENM1	teneurin transmembrane protein 1
3386	2.22e-05	1.47e-05	0.964	4.33293	4.17689	9.5	ICAM4	intercellular adhesion molecule 4 (Landsteiner-Wiener blood group)
3656	8.95e-82	1.09e-82	0.2167	19.2634	4.17361	202.05	IRAK2	interleukin 1 receptor associated kinase 2
127833	3.83e-41	8.53e-42	0.3074	13.5446	4.16404	100.3	SYT2	synaptotagmin 2
2770	1.73e-106	1.6e-107	0.1887	22.0267	4.15555	262.58	GNAI1	G protein subunit alpha i1
503569	2.2e-36	5.34e-37	0.3269	12.7079	4.15401	84.12	RGMB-AS1	RGMB antisense RNA 1
2004	0	0	0.0751	55.1443	4.14382	2220.62	ELK3	ETS transcription factor ELK3
220979	6.92e-21	2.4e-21	0.4365	9.48621	4.14108	46.21	ZNF22-AS1	ZNF22 antisense RNA 1
100422914	1.69e-14	7.21e-15	0.5322	7.78066	4.14056	30.95	MIR4253	microRNA 4253
2150	0	0	0.0677	61.1069	4.13847	4083.23	F2RL1	F2R like trypsin receptor 1
2775	3.38e-44	7.09e-45	0.2944	14.0558	4.13813	101.87	GNAO1	G protein subunit alpha o1
114818	4.08e-159	2.31e-160	0.1533	26.9835	4.13721	400.48	KLHL29	kelch like family member 29
57126	1.94e-10	9.71e-11	0.638	6.47142	4.12894	21.57	CD177	CD177 molecule
5627	7.27e-144	4.69e-145	0.1609	25.646	4.12628	358.21	PROS1	protein S
112616	2.99e-249	9.14e-251	0.1218	33.8227	4.12099	714.63	CMTM7	CKLF like MARVEL transmembrane domain containing 7
79739	8.68e-60	1.43e-60	0.2503	16.4178	4.10963	142.53	TTLL7	tubulin tyrosine ligase like 7
10888	8.77e-09	4.76e-09	0.7014	5.85526	4.10704	18.02	GPR83	G protein-coupled receptor 83
6641	1.16e-119	9.4e-121	0.1756	23.3663	4.10325	308.62	SNTB1	syntrophin beta 1
8542	5.3e-96	5.53e-97	0.1963	20.8984	4.10206	235.16	APOL1	apolipoprotein L1
3991	5.14e-23	1.68e-23	0.4102	9.99047	4.09791	51.04	LIPE	lipase E, hormone sensitive type
100506385	2.35e-10	1.18e-10	0.6359	6.44184	4.09623	21.08	LINC01426	long intergenic non-protein coding RNA 1426
29965	1.64e-152	9.78e-154	0.155	26.4128	4.09517	388.99	CDIP1	cell death inducing p53 target 1
51191	1.19e-179	5.77e-181	0.1428	28.6856	4.09517	496.73	HERC5	HECT and RLD domain containing E3 ubiquitin protein ligase 5
23764	3.66e-197	1.53e-198	0.1361	30.0619	4.09241	555.76	MAFF	MAF bZIP transcription factor F
340061	4.98e-131	3.62e-132	0.1672	24.4635	4.09063	329.32	STING1	stimulator of interferon response cGAMP interactor 1
60676	0.000843	0.000617	1.1931	3.42387	4.08493	6.05	PAPPA2	pappalysin 2
4058	1.2e-08	6.57e-09	0.7039	5.80152	4.08366	17.83	LTK	leukocyte receptor tyrosine kinase
135250	8.03e-16	3.27e-16	0.4971	8.16309	4.05786	34.97	RAET1E	retinoic acid early transcript 1E
100287082	3.04e-06	1.91e-06	0.8519	4.763	4.05769	11.78	GACAT2	gastric cancer associated transcript 2
5190	0	0	0.1021	39.706	4.05366	967.83	PEX6	peroxisomal biogenesis factor 6
100289574	5.69e-05	3.86e-05	0.9849	4.11543	4.05343	8.79	HERC2P4	HERC2 pseudogene 4
729920	1.41e-18	5.23e-19	0.455	8.90726	4.05244	40.98	CRPPA	CDP-L-ribitol pyrophosphorylase A
10144	9.24e-104	8.84e-105	0.1862	21.7387	4.04873	261.99	FAM13A	family with sequence similarity 13 member A
101	0	0	0.0911	44.4521	4.04829	1902.19	ADAM8	ADAM metallopeptidase domain 8
147463	1.03e-51	1.92e-52	0.2656	15.24	4.04756	124.8	ANKRD29	ankyrin repeat domain 29
200558	9.26e-32	2.46e-32	0.3415	11.8389	4.04265	72.49	APLF	aprataxin and PNKP like factor
5939	0	0	0.081	49.8778	4.04083	2020.52	RBMS2	RNA binding motif single stranded interacting protein 2
105373150	5.23e-05	3.55e-05	0.9772	4.13497	4.04081	8.7	LOC105373150	uncharacterized LOC105373150
3592	5.94e-10	3.05e-10	0.6415	6.29643	4.03906	20.33	IL12A	interleukin 12A
6507	4.45e-30	1.22e-30	0.3497	11.5065	4.02427	71.69	SLC1A3	solute carrier family 1 member 3
105377123	2.61e-24	8.21e-25	0.3912	10.2853	4.02374	54.35	LOC105377123	uncharacterized LOC105377123
54587	1.8e-117	1.5e-118	0.1731	23.1488	4.00691	299.79	MXRA8	matrix remodeling associated 8
29967	4.07e-261	1.16e-262	0.1157	34.6224	4.00634	693.84	LRP12	LDL receptor related protein 12
9645	0	0	0.0623	64.2408	4.00418	4289.18	MICAL2	microtubule associated monooxygenase, calponin and LIM domain containing 2
824	0	0	0.0518	77.2262	3.99751	10651.8	CAPN2	calpain 2
2900	4.4e-19	1.61e-19	0.4417	9.03711	3.99151	42.05	GRIK4	glutamate ionotropic receptor kainate type subunit 4
80975	8.84e-06	5.71e-06	0.8776	4.53669	3.98153	11.32	TMPRSS5	transmembrane serine protease 5
337876	2.28e-52	4.19e-53	0.2595	15.3391	3.9807	125	CHSY3	chondroitin sulfate synthase 3
1373	1.8e-58	3.01e-59	0.2451	16.2318	3.97859	146.79	CPS1	carbamoyl-phosphate synthase 1
11278	6.23e-157	3.59e-158	0.1483	26.7961	3.9751	419.54	KLF12	KLF transcription factor 12
162417	3.45e-72	4.74e-73	0.2199	18.0782	3.97478	177.21	NAGS	N-acetylglutamate synthase
105373424	9.16e-09	4.98e-09	0.6791	5.84776	3.9715	19.35	LOC105373424	uncharacterized LOC105373424
1140	2.07e-177	1.02e-178	0.1393	28.5047	3.96953	464.11	CHRNB1	cholinergic receptor nicotinic beta 1 subunit
2944	1.03e-70	1.45e-71	0.2219	17.8885	3.96946	168.54	GSTM1	glutathione S-transferase mu 1
145407	6.51e-43	1.4e-43	0.2867	13.8431	3.96864	99.58	ARMH4	armadillo like helical domain containing 4
105377576	1.43e-29	3.97e-30	0.3475	11.4044	3.96323	68.69	LOC105377576	uncharacterized LOC105377576
285598	6.02e-28	1.73e-28	0.3575	11.0712	3.95835	65.84	ARL10	ADP ribosylation factor like GTPase 10
5880	0	0	0.0851	46.4432	3.9501	1801.98	RAC2	Rac family small GTPase 2
64359	0	0	0.0976	40.3798	3.93953	1147.5	NXN	nucleoredoxin
860	1.97e-176	9.83e-178	0.1383	28.4254	3.93223	461.15	RUNX2	RUNX family transcription factor 2
161176	5.02e-192	2.2e-193	0.1325	29.6646	3.92996	512.71	SYNE3	spectrin repeat containing nuclear envelope family member 3
100506253	8.42e-06	5.44e-06	0.8631	4.54716	3.92482	10.76	LOC100506253	uncharacterized LOC100506253
57162	1.02e-63	1.56e-64	0.2312	16.9622	3.92201	152.95	PELI1	pellino E3 ubiquitin protein ligase 1
51661	2.25e-47	4.49e-48	0.2692	14.568	3.92141	112.31	FKBP7	FKBP prolyl isomerase 7
340554	3.23e-10	1.64e-10	0.6134	6.39189	3.92106	21.41	ZC3H12B	zinc finger CCCH-type containing 12B
284029	2.58e-18	9.69e-19	0.4435	8.8386	3.92003	40.06	LINC00324	long intergenic non-protein coding RNA 324
22936	0	0	0.0847	46.2598	3.91593	1551.21	ELL2	elongation factor for RNA polymerase II 2
127255	1.22e-05	7.96e-06	0.8761	4.46626	3.9131	10.55	LRRIQ3	leucine rich repeats and IQ motif containing 3
3213	8.13e-17	3.21e-17	0.4631	8.43877	3.90786	37.29	HOXB3	homeobox B3
9127	1.67e-05	1.1e-05	0.8839	4.39624	3.88593	10.47	P2RX6	purinergic receptor P2X 6
51232	0	0	0.0537	72.1972	3.87911	7256.63	CRIM1	cysteine rich transmembrane BMP regulator 1
54855	3.61e-212	1.37e-213	0.1243	31.1919	3.87853	563.04	TENT5C	terminal nucleotidyltransferase 5C
220323	0	0	0.0965	40.1145	3.87029	1021.15	OAF	out at first homolog
200316	8.42e-119	6.89e-120	0.1661	23.2811	3.86813	305.53	APOBEC3F	apolipoprotein B mRNA editing enzyme catalytic subunit 3F
112268296	3.99e-10	2.03e-10	0.6082	6.35902	3.86776	20.71	LOC112268296
79160	0.000168	0.000118	1.0041	3.85099	3.86684	7.74	LINC01711	long intergenic non-protein coding RNA 1711
144132	1.33e-133	9.43e-135	0.1565	24.7051	3.86557	405.98	DNHD1	dynein heavy chain domain 1
343521	1.19e-05	7.78e-06	0.8639	4.47128	3.86273	10.31	DYNLT4	dynein light chain Tctex-type 4
5172	1.26e-06	7.7e-07	0.7809	4.94275	3.85963	12.73	SLC26A4	solute carrier family 26 member 4
57699	6.3e-12	2.96e-12	0.5528	6.97955	3.85853	25.86	CPNE5	copine 5
274	1.37e-171	7.04e-173	0.1376	28.0298	3.85718	452.05	BIN1	bridging integrator 1
8309	1.78e-26	5.32e-27	0.3573	10.76	3.84454	61.1	ACOX2	acyl-CoA oxidase 2
112268426	3.11e-19	1.13e-19	0.4232	9.07538	3.84053	42.99	LOC112268426
929	9.82e-17	3.88e-17	0.4546	8.41647	3.82596	37.72	CD14	CD14 molecule
2745	6.85e-138	4.7e-139	0.1522	25.1022	3.82177	351.53	GLRX	glutaredoxin
2048	0	0	0.0879	43.4851	3.82124	1359	EPHB2	EPH receptor B2
3059	0.000187	0.000131	0.9993	3.82375	3.82117	7.5	HCLS1	hematopoietic cell-specific Lyn substrate 1
54453	6.89e-280	1.75e-281	0.1066	35.8513	3.82052	860.45	RIN2	Ras and Rab interactor 2
100507431	1.87e-05	1.24e-05	0.8738	4.37129	3.81962	10.15	LINC02551	long intergenic non-protein coding RNA 2551
105379574	1.63e-05	1.08e-05	0.8678	4.40138	3.81941	10.05	LOC105379574	uncharacterized LOC105379574
4155	0	0	0.0812	47.0005	3.81848	1663.93	MBP	myelin basic protein
7077	0	0	0.0574	66.4117	3.81368	6453.94	TIMP2	TIMP metallopeptidase inhibitor 2
5997	4.3e-26	1.3e-26	0.3566	10.6775	3.80767	59.78	RGS2	regulator of G protein signaling 2
122786	0	0	0.0666	57.0435	3.80139	3726.07	FRMD6	FERM domain containing 6
388795	7.34e-37	1.77e-37	0.297	12.7939	3.7999	89.19	EFCAB8	EF-hand calcium binding domain 8
5366	3.71e-194	1.59e-195	0.1273	29.8302	3.79782	606.13	PMAIP1	phorbol-12-myristate-13-acetate-induced protein 1
7461	4.85e-230	1.69e-231	0.1164	32.4858	3.78008	720.11	CLIP2	CAP-Gly domain containing linker protein 2
51309	8.76e-180	4.24e-181	0.1317	28.6963	3.77903	483.52	ARMCX1	armadillo repeat containing X-linked 1
64167	6.41e-55	1.13e-55	0.2402	15.7184	3.77513	131.92	ERAP2	endoplasmic reticulum aminopeptidase 2
752	0	0	0.0786	48.0142	3.77227	1799.79	FMNL1	formin like 1
107984459	2.05e-06	1.28e-06	0.7787	4.8435	3.77176	12.16	LOC107984459
3486	0	0	0.0982	38.4113	3.77161	985.1	IGFBP3	insulin like growth factor binding protein 3
399474	1.16e-106	1.07e-107	0.1711	22.0449	3.77095	269.75	TMEM200B	transmembrane protein 200B
374879	1.18e-112	1.03e-113	0.1661	22.6635	3.76493	285.16	ZNF699	zinc finger protein 699
4017	0	0	0.0611	61.6155	3.76421	6680.36	LOXL2	lysyl oxidase like 2
401022	2.44e-110	2.17e-111	0.1678	22.4264	3.76396	275.51	HAGLR	HOXD antisense growth-associated long non-coding RNA
58476	8.38e-222	3.05e-223	0.1178	31.8958	3.75877	608.23	TP53INP2	tumor protein p53 inducible nuclear protein 2
9079	3.25e-15	1.35e-15	0.4692	7.98996	3.74922	33.38	LDB2	LIM domain binding 2
5578	0	0	0.0705	53.0816	3.74294	2550.26	PRKCA	protein kinase C alpha
745	4.64e-104	4.43e-105	0.1719	21.7704	3.74243	278.55	MYRF	myelin regulatory factor
105373071	5.6e-16	2.27e-16	0.4556	8.20693	3.7394	38.06	LOC105373071	uncharacterized LOC105373071
7159	0	0	0.0538	69.2237	3.72659	7366.27	TP53BP2	tumor protein p53 binding protein 2
342908	3.21e-05	2.15e-05	0.8771	4.24873	3.72656	9.49	ZNF404	zinc finger protein 404
25849	4.6e-53	8.36e-54	0.2412	15.4434	3.72526	127.14	PARM1	prostate androgen-regulated mucin-like protein 1
100126311	3.26e-09	1.73e-09	0.6186	6.02122	3.72457	18.83	MIR147B	microRNA 147b
3108	3.32e-120	2.67e-121	0.159	23.4201	3.72421	318.26	HLA-DMA	major histocompatibility complex, class II, DM alpha
11174	8.16e-43	1.76e-43	0.2692	13.8266	3.72223	103.49	ADAMTS6	ADAM metallopeptidase with thrombospondin type 1 motif 6
122060	1.99e-53	3.6e-54	0.24	15.4977	3.71977	131.56	SLAIN1	SLAIN motif family member 1
340547	4.8e-05	3.25e-05	0.8945	4.15525	3.7168	9.41	VSIG1	V-set and immunoglobulin domain containing 1
9590	1.41e-151	8.45e-153	0.1411	26.3311	3.71646	410.5	AKAP12	A-kinase anchoring protein 12
100507156	4.47e-122	3.52e-123	0.1574	23.6038	3.71585	307.25	LOC100507156	uncharacterized LOC100507156
100133612	3.87e-05	2.61e-05	0.8833	4.20498	3.71442	9.28	LINC01134	long intergenic non-protein coding RNA 1134
7318	2.06e-93	2.2e-94	0.1799	20.6108	3.70827	231.25	UBA7	ubiquitin like modifier activating enzyme 7
102724542	2.75e-19	1e-19	0.4079	9.08888	3.70753	44.59	LOC102724542	uncharacterized LOC102724542
65989	1.98e-48	3.87e-49	0.2514	14.7345	3.70472	118.52	DLK2	delta like non-canonical Notch ligand 2
283316	5.01e-69	7.23e-70	0.2095	17.6693	3.7018	181.51	CD163L1	CD163 molecule like 1
154860	3.36e-21	1.15e-21	0.3861	9.56216	3.69201	48.47	FEZF1-AS1	FEZF1 antisense RNA 1
7813	3.95e-197	1.65e-198	0.1228	30.0593	3.69012	527.69	EVI5	ecotropic viral integration site 5
4082	1.31e-75	1.73e-76	0.1993	18.5095	3.68835	1461.39	MARCKS	myristoylated alanine rich protein kinase C substrate
4286	4.97e-174	2.52e-175	0.1306	28.2298	3.68708	496.33	MITF	melanocyte inducing transcription factor
105747689	0.000388	0.000277	1.0122	3.63549	3.67995	6.89	NABP1-OT1	replaced by ID 64859
4681	1e-143	6.49e-145	0.1434	25.6333	3.67604	377.1	NBL1	NBL1, DAN family BMP antagonist
107985216	5.3e-05	3.59e-05	0.8878	4.13209	3.66841	9.08	LOC107985216	uncharacterized LOC107985216
85450	0	0	0.0828	44.2567	3.66268	1427.42	ITPRIP	inositol 1,4,5-trisphosphate receptor interacting protein
153769	1.96e-105	1.84e-106	0.1671	21.9158	3.66208	265.13	SH3RF2	SH3 domain containing ring finger 2
822	0	0	0.0604	60.5706	3.65936	4893.64	CAPG	capping actin protein, gelsolin like
253152	3.8e-43	8.14e-44	0.2635	13.8821	3.65734	108.78	EPHX4	epoxide hydrolase 4
22885	1e-257	2.92e-259	0.1062	34.3958	3.65444	848.92	ABLIM3	actin binding LIM protein family member 3
6563	1.44e-19	5.19e-20	0.3989	9.16005	3.65431	44.84	SLC14A1	solute carrier family 14 member 1 (Kidd blood group)
10544	8.22e-142	5.43e-143	0.1434	25.4603	3.65128	388.74	PROCR	protein C receptor
221061	5.89e-306	1.35e-307	0.0973	37.4899	3.64705	989.33	FAM171A1	family with sequence similarity 171 member A1
26298	2.68e-284	6.68e-286	0.1009	36.1338	3.64593	863.91	EHF	ETS homologous factor
6594	0	0	0.0759	48.0095	3.6457	1884.73	SMARCA1	SWI/SNF related, matrix associated, actin dependent regulator of chromatin, subfamily a, member 1
93663	0	0	0.0924	39.4427	3.64323	1059.31	ARHGAP18	Rho GTPase activating protein 18
55024	7.28e-37	1.76e-37	0.2846	12.7945	3.64173	94.39	BANK1	B cell scaffold protein with ankyrin repeats 1
1847	0	0	0.0914	39.7799	3.63609	1164.77	DUSP5	dual specificity phosphatase 5
643650	3.06e-12	1.42e-12	0.5131	7.08216	3.63395	26.82	LINC00842	long intergenic non-protein coding RNA 842
79899	3.83e-94	4.07e-95	0.1755	20.6922	3.63104	255.14	PRR5L	proline rich 5 like
1756	7.56e-24	2.42e-24	0.356	10.1808	3.62463	55.31	DMD	dystrophin
7185	4.3e-63	6.69e-64	0.2147	16.8766	3.62323	163.16	TRAF1	TNF receptor associated factor 1
5463	1.17e-26	3.48e-27	0.3351	10.7989	3.61818	61.62	POU6F1	POU class 6 homeobox 1
3678	0	0	0.0735	49.2019	3.61813	2056.69	ITGA5	integrin subunit alpha 5
55504	1.15e-19	4.12e-20	0.3938	9.18487	3.61665	46.14	TNFRSF19	TNF receptor superfamily member 19
112268223	6.23e-05	4.25e-05	0.8826	4.09371	3.61294	8.81	CDC42-AS1	CDC42 antisense RNA 1
10003	9.79e-07	5.97e-07	0.7236	4.99219	3.61235	13.12	NAALAD2	N-acetylated alpha-linked acidic dipeptidase 2
81849	3.38e-29	9.45e-30	0.3178	11.3288	3.59992	76.67	ST6GALNAC5	ST6 N-acetylgalactosaminide alpha-2,6-sialyltransferase 5
64840	1.71e-305	3.93e-307	0.0961	37.4613	3.59992	942.9	PORCN	porcupine O-acyltransferase
27242	0	0	0.0597	60.2021	3.59477	3819.86	TNFRSF21	TNF receptor superfamily member 21
8515	7.65e-85	9.01e-86	0.183	19.6274	3.5913	231.24	ITGA10	integrin subunit alpha 10
116211	7.66e-12	3.61e-12	0.5166	6.95164	3.59112	25.99	TM4SF19	transmembrane 4 L six family member 19
6487	9.95e-135	7.01e-136	0.1447	24.8099	3.58975	352.75	ST3GAL3	ST3 beta-galactoside alpha-2,3-sialyltransferase 3
7378	2.85e-247	8.85e-249	0.1066	33.6874	3.58966	768.26	UPP1	uridine phosphorylase 1
8406	1.34e-132	9.61e-134	0.1458	24.6111	3.58809	343.77	SRPX	sushi repeat containing protein X-linked
105377540	2.31e-22	7.68e-23	0.3647	9.8386	3.58796	51.78	SAP30-DT	SAP30 divergent transcript
375295	5.76e-86	6.69e-87	0.1816	19.7592	3.5879	232.18	LINC01116	long intergenic non-protein coding RNA 1116
6948	2.88e-29	8.03e-30	0.3159	11.343	3.58298	71.04	TCN2	transcobalamin 2
84848	8.23e-22	2.77e-22	0.3682	9.70847	3.57487	53.62	MIR503HG	MIR503 host gene
337875	8.15e-05	5.59e-05	0.8867	4.02947	3.57308	8.54	H2BP1	H2B histone pseudogene 1
7852	4.85e-148	3.01e-149	0.1373	26.0191	3.57113	450.04	CXCR4	C-X-C motif chemokine receptor 4
4008	0	0	0.0745	47.9363	3.57104	1773.78	LMO7	LIM domain 7
2697	2.95e-96	3.07e-97	0.1706	20.9265	3.57092	258.53	GJA1	gap junction protein alpha 1
3487	0	0	0.0581	61.3808	3.56796	42258.2	IGFBP4	insulin like growth factor binding protein 4
349152	3.33e-17	1.3e-17	0.416	8.54387	3.55419	39.89	DPY19L2P2	DPY19L2 pseudogene 2
7673	2.27e-18	8.51e-19	0.4012	8.85312	3.55219	42.33	ZNF222	zinc finger protein 222
1808	0	0	0.0663	53.5542	3.54947	2743.77	DPYSL2	dihydropyrimidinase like 2
106479023	2.84e-08	1.58e-08	0.628	5.65242	3.54944	16.83	H3P4	H3 histone pseudogene 4
389668	4.94e-26	1.49e-26	0.3326	10.6646	3.54682	67.53	XKR9	XK related 9
195814	2.13e-20	7.49e-21	0.3785	9.36657	3.54504	48.46	SDR16C5	short chain dehydrogenase/reductase family 16C member 5
440686	3.85e-14	1.67e-14	0.4618	7.67414	3.54417	31.54	H3-7	H3.7 histone (putative)
5592	3.29e-18	1.24e-18	0.4017	8.81095	3.53922	41.97	PRKG1	protein kinase cGMP-dependent 1
100129046	5.79e-65	8.76e-66	0.2065	17.1307	3.53745	165.19	BCAR3-AS1	BCAR3 antisense RNA 1
92340	7.54e-20	2.7e-20	0.382	9.23035	3.52617	45.63	PRR29	proline rich 29
26112	0	0	0.0873	40.3634	3.52502	1130.3	CCDC69	coiled-coil domain containing 69
3977	1.72e-204	6.86e-206	0.115	30.6189	3.5201	590.03	LIFR	LIF receptor subunit alpha
256302	1.58e-68	2.3e-69	0.1998	17.604	3.51732	184.14	NATD1	N-acetyltransferase domain containing 1
5784	0	0	0.0609	57.5766	3.5062	4104.71	PTPN14	protein tyrosine phosphatase non-receptor type 14
2827	7.68e-50	1.47e-50	0.2344	14.9541	3.50482	125.15	GPR3	G protein-coupled receptor 3
112268021	7.69e-18	2.93e-18	0.4022	8.71407	3.50444	43.21	LOC112268021
57101	1.45e-14	6.17e-15	0.4492	7.8004	3.50379	32.61	ANO2	anoctamin 2
8412	0	0	0.0644	54.3829	3.50143	3098.95	BCAR3	BCAR3 adaptor protein, NSP family member
25932	0	0	0.0718	48.7462	3.50118	4107.45	CLIC4	chloride intracellular channel 4
29800	3.65e-39	8.46e-40	0.2651	13.2027	3.50033	97.97	ZDHHC1	zinc finger DHHC-type containing 1
54206	0	0	0.0551	63.4723	3.49725	4943.98	ERRFI1	ERBB receptor feedback inhibitor 1
432	2.45e-05	1.63e-05	0.8108	4.31065	3.49524	10.1	ASGR1	asialoglycoprotein receptor 1
118738	3.25e-86	3.75e-87	0.1764	19.7883	3.49067	224.88	ZNF488	zinc finger protein 488
379	3.87e-61	6.23e-62	0.2101	16.6067	3.48899	157.68	ARL4D	ADP ribosylation factor like GTPase 4D
133	0	0	0.0865	40.2799	3.48318	1448.63	ADM	adrenomedullin
84419	6.42e-33	1.66e-33	0.2887	12.0626	3.4825	86.71	C15orf48	chromosome 15 open reading frame 48
7127	1.25e-235	4.17e-237	0.1059	32.8805	3.48163	741.63	TNFAIP2	TNF alpha induced protein 2
84667	0.000172	0.000121	0.9054	3.84493	3.48113	8.14	HES7	hes family bHLH transcription factor 7
57476	9.24e-11	4.56e-11	0.528	6.58452	3.47647	24.1	GRAMD1B	GRAM domain containing 1B
7166	1.22e-08	6.69e-09	0.599	5.79842	3.47344	18.19	TPH1	tryptophan hydroxylase 1
286	1.94e-136	1.35e-137	0.139	24.9684	3.47148	394.05	ANK1	ankyrin 1
3976	0	0	0.09	38.5517	3.47004	1026.76	LIF	LIF interleukin 6 family cytokine
7079	2.36e-17	9.16e-18	0.4027	8.58405	3.45696	43.64	TIMP4	TIMP metallopeptidase inhibitor 4
121457	0	0	0.0864	39.9676	3.45355	1386.37	IKBIP	IKBKB interacting protein
105373422	1.1e-20	3.83e-21	0.365	9.43726	3.44468	49.42	LOC105373422	uncharacterized LOC105373422
284119	0	0	0.0524	65.7252	3.4442	9617.29	CAVIN1	caveolae associated protein 1
10317	2.14e-46	4.33e-47	0.2389	14.4123	3.44283	114.38	B3GALT5	beta-1,3-galactosyltransferase 5
100422991	2.78e-05	1.85e-05	0.8038	4.28176	3.44156	9.85	MIR1260B	microRNA 1260b
8613	3.27e-236	1.09e-237	0.1045	32.9213	3.44118	737.74	PLPP3	phospholipid phosphatase 3
27239	2.61e-12	1.21e-12	0.4841	7.1045	3.43913	27.63	GPR162	G protein-coupled receptor 162
342346	0.000257	0.000182	0.9177	3.74325	3.43534	7.86	C16orf96	chromosome 16 open reading frame 96
80350	4.96e-12	2.32e-12	0.4896	7.01388	3.43429	27.36	LPAL2	lipoprotein(a) like 2, pseudogene
1288	0.000256	0.000181	0.9151	3.74394	3.42597	7.7	COL4A6	collagen type IV alpha 6 chain
595135	1.97e-15	8.14e-16	0.4251	8.05202	3.42279	36.8	PGM5P2	phosphoglucomutase 5 pseudogene 2
126069	1.15e-08	6.3e-09	0.5891	5.8086	3.42176	19.38	ZNF491	zinc finger protein 491
55970	0	0	0.0696	49.0922	3.41796	3903.62	GNG12	G protein subunit gamma 12
100131378	1.57e-36	3.82e-37	0.2683	12.7342	3.41713	91.29	C11orf91	chromosome 11 open reading frame 91
64175	0	0	0.0777	43.9426	3.41631	1687.52	P3H1	prolyl 3-hydroxylase 1
84623	2.99e-24	9.43e-25	0.3324	10.2719	3.41432	58.03	KIRREL3	kirre like nephrin family adhesion molecule 3
170384	2.41e-85	2.83e-86	0.1734	19.6863	3.41334	226.52	FUT11	fucosyltransferase 11
2042	1.15e-06	7.02e-07	0.688	4.96068	3.4131	13.45	EPHA3	EPH receptor A3
101927750	5.1e-09	2.74e-09	0.5733	5.94676	3.40937	19.33	ATP6V1B1-AS1	ATP6V1B1 antisense RNA 1
134285	5.44e-45	1.13e-45	0.2401	14.1856	3.40638	117.41	TMEM171	transmembrane protein 171
100130701	2.75e-23	8.94e-24	0.338	10.0527	3.39776	55.51	LRRC58-DT	LRRC58 divergent transcript
2869	1.02e-125	7.84e-127	0.1418	23.9568	3.3976	357.13	GRK5	G protein-coupled receptor kinase 5
23645	0	0	0.0659	51.516	3.39354	2536.94	PPP1R15A	protein phosphatase 1 regulatory subunit 15A
9532	4.03e-226	1.43e-227	0.1051	32.2066	3.38591	677.09	BAG2	BAG cochaperone 2
3137	1.2e-72	1.64e-73	0.1866	18.1364	3.38511	259.31	HLA-J	major histocompatibility complex, class I, J (pseudogene)
1519	3.17e-24	9.99e-25	0.3288	10.2664	3.37603	58.39	CTSO	cathepsin O
151827	7.21e-11	3.55e-11	0.5097	6.62193	3.37504	26.75	LRRC34	leucine rich repeat containing 34
2037	0	0	0.0783	43.0744	3.37416	1634.38	EPB41L2	erythrocyte membrane protein band 4.1 like 2
101928100	3.2e-06	2.01e-06	0.7075	4.75235	3.3623	13.15	KLRK1-AS1	KLRK1 antisense RNA 1
79366	1.22e-46	2.45e-47	0.2324	14.4516	3.35886	117.78	HMGN5	high mobility group nucleosome binding domain 5
29098	9.61e-76	1.26e-76	0.1813	18.5265	3.35846	199.52	RANGRF	RAN guanine nucleotide release factor
54756	8.18e-118	6.75e-119	0.1448	23.183	3.35592	336.52	IL17RD	interleukin 17 receptor D
59271	1.56e-34	3.95e-35	0.2711	12.3669	3.35293	85.34	EVA1C	eva-1 homolog C
93589	2.58e-12	1.19e-12	0.4717	7.10604	3.35202	27.98	CACNA2D4	calcium voltage-gated channel auxiliary subunit alpha2delta 4
2633	6.26e-119	5.11e-120	0.1438	23.2939	3.35032	363.9	GBP1	guanylate binding protein 1
10046	1.85e-300	4.33e-302	0.09	37.1503	3.34327	1034.38	MAMLD1	mastermind like domain containing 1
401024	1.69e-10	8.44e-11	0.5147	6.49255	3.34154	24	FSIP2	fibrous sheath interacting protein 2
100775104	0.000334	0.000238	0.9089	3.67492	3.34018	7.36	KLHL7-DT	KLHL7 divergent transcript
51161	8.08e-91	8.92e-92	0.1642	20.318	3.33661	253.21	C3orf18	chromosome 3 open reading frame 18
5567	1.13e-144	7.24e-146	0.1294	25.7186	3.32711	415.85	PRKACB	protein kinase cAMP-activated catalytic subunit beta
9603	0	0	0.0759	43.8121	3.32399	1712.57	NFE2L3	NFE2 like bZIP transcription factor 3
4240	0	0	0.0808	41.1245	3.32157	1308.71	MFGE8	milk fat globule EGF and factor V/VIII domain containing
102724646	1.47e-05	9.67e-06	0.7507	4.42433	3.32137	10.85	LOC102724646	uncharacterized LOC102724646
857	0	0	0.0543	61.0935	3.31977	8123.08	CAV1	caveolin 1
54768	1.59e-05	1.05e-05	0.7524	4.40722	3.31616	10.8	HYDIN	HYDIN axonemal central pair apparatus protein
347735	0	0	0.0831	39.8877	3.31297	1175.58	SERINC2	serine incorporator 2
7039	1.61e-263	4.53e-265	0.0951	34.7821	3.30826	875.08	TGFA	transforming growth factor alpha
55222	3.14e-254	9.34e-256	0.0968	34.1605	3.30708	872.16	LRRC20	leucine rich repeat containing 20
147949	1.53e-24	4.77e-25	0.3194	10.3374	3.30183	62.78	ZNF583	zinc finger protein 583
6480	2.02e-94	2.14e-95	0.1591	20.7232	3.29712	271.18	ST6GAL1	ST6 beta-galactoside alpha-2,6-sialyltransferase 1
101929004	0.000421	0.000302	0.9119	3.61371	3.29525	7.19	LOC101929004	uncharacterized LOC101929004
8701	9.88e-184	4.62e-185	0.1135	29.0121	3.29316	551.64	DNAH11	dynein axonemal heavy chain 11
107984139	0.000489	0.000352	0.9204	3.57364	3.2891	7.2	LOC107984139	replaced by ID 100289333
139324	8.77e-25	2.73e-25	0.3165	10.3909	3.28868	62.45	HDX	highly divergent homeobox
57624	2.82e-05	1.88e-05	0.7676	4.27817	3.28413	10.76	NYAP2	neuronal tyrosine-phosphorylated phosphoinositide-3-kinase adaptor 2
723788	5.28e-11	2.58e-11	0.4917	6.66888	3.27923	24.85	MIG7	replaced by ID 8412
105373974	4.86e-06	3.09e-06	0.7029	4.66442	3.27884	12.28	LOC105373974	uncharacterized LOC105373974
120103	1.62e-162	8.88e-164	0.1201	27.273	3.27555	647.31	SLC36A4	solute carrier family 36 member 4
222663	7.05e-32	1.87e-32	0.2761	11.862	3.27509	79.8	SCUBE3	signal peptide, CUB domain and EGF like domain containing 3
8501	4.57e-81	5.6e-82	0.1706	19.1784	3.27124	217.07	SLC43A1	solute carrier family 43 member 1
102724050	6.75e-15	2.84e-15	0.4142	7.8977	3.27108	35.56	GPR84-AS1	GPR84, ZNF385A, ITGA5 and GTSF1 antisense RNA 1
27286	5.05e-49	9.77e-50	0.2206	14.8272	3.27024	131.26	SRPX2	sushi repeat containing protein X-linked 2
23345	1.63e-169	8.46e-171	0.1174	27.8587	3.26952	505.93	SYNE1	spectrin repeat containing nuclear envelope protein 1
2121	2.86e-253	8.6e-255	0.0959	34.0955	3.26871	832.5	EVC	EvC ciliary complex subunit 1
84740	9.66e-127	7.34e-128	0.1359	24.0553	3.26853	360.82	AFAP1-AS1	AFAP1 antisense RNA 1
107985040	3.15e-72	4.32e-73	0.1806	18.0832	3.26572	201.32	FMNL1-AS1	FMNL1 antisense RNA 1
84329	5.64e-17	2.21e-17	0.3849	8.48203	3.26471	40.47	HVCN1	hydrogen voltage gated channel 1
63910	1.41e-244	4.47e-246	0.0973	33.5022	3.25858	805.92	SLC17A9	solute carrier family 17 member 9
84815	3.55e-28	1.02e-28	0.2927	11.1188	3.25497	72.04	MGC12916	uncharacterized protein MGC12916
170679	1.73e-06	1.07e-06	0.6669	4.87791	3.25318	13.75	PSORS1C1	psoriasis susceptibility 1 candidate 1
144406	6.97e-37	1.68e-37	0.2542	12.798	3.25286	99.7	CFAP251	cilia and flagella associated protein 251
112268092	0.000542	0.000392	0.9172	3.54557	3.25197	6.98	LOC112268092
105372130	2.11e-05	1.4e-05	0.7481	4.34457	3.25012	10.55	LOC105372130	uncharacterized LOC105372130
201134	3.85e-22	1.29e-22	0.332	9.78639	3.24898	54.02	CEP112	centrosomal protein 112
57639	5.64e-13	2.55e-13	0.444	7.31645	3.2485	31.25	CCDC146	coiled-coil domain containing 146
389119	1.45e-07	8.45e-08	0.6062	5.35733	3.24748	17.61	INKA1	inka box actin regulator 1
6617	0	0	0.0731	44.3859	3.24679	1592.9	SNAPC1	small nuclear RNA activating complex polypeptide 1
100310756	1.58e-51	2.95e-52	0.2133	15.2119	3.24487	142.51	LOC100310756	uncharacterized LOC100310756
57552	0	0	0.0619	52.4305	3.24444	3192.43	NCEH1	neutral cholesterol ester hydrolase 1
165631	2.47e-11	1.19e-11	0.4784	6.7814	3.24408	26.13	PARP15	poly(ADP-ribose) polymerase family member 15
101929397	0.000127	8.81e-05	0.8264	3.92133	3.2405	8.77	LINC01518	long intergenic non-protein coding RNA 1518
101927400	7.28e-06	4.68e-06	0.7072	4.57856	3.23801	12.06	LINC02966	long intergenic non-protein coding RNA 2966
285512	1.01e-14	4.27e-15	0.4123	7.84661	3.23543	34.51	FAM13A-AS1	FAM13A antisense RNA 1
57158	2.82e-38	6.65e-39	0.2475	13.0465	3.22858	101.87	JPH2	junctophilin 2
65981	3.59e-170	1.87e-171	0.1154	27.9128	3.22219	604.31	CAPRIN2	caprin family member 2
80017	2.67e-88	3.02e-89	0.1608	20.03	3.22092	250.2	DGLUCY	D-glutamate cyclase
56062	1.1e-157	6.3e-159	0.1199	26.8609	3.22057	471.67	KLHL4	kelch like family member 4
3572	0	0	0.0844	38.0918	3.21319	2927.39	IL6ST	interleukin 6 cytokine family signal transducer
5293	1.18e-129	8.7e-131	0.132	24.3334	3.21219	397.78	PIK3CD	phosphatidylinositol-4,5-bisphosphate 3-kinase catalytic subunit delta
84166	4.83e-84	5.73e-85	0.1644	19.5332	3.21172	240.47	NLRC5	NLR family CARD domain containing 5
3600	2.12e-17	8.21e-18	0.3733	8.59666	3.20938	42.68	IL15	interleukin 15
284040	7.92e-43	1.71e-43	0.232	13.8288	3.20839	110.51	CDRT4	CMT1A duplicated region transcript 4
131544	4.91e-177	2.44e-178	0.1126	28.4743	3.20686	563.13	CRYBG3	crystallin beta-gamma domain containing 3
64221	2.46e-104	2.34e-105	0.1471	21.7997	3.20578	293.34	ROBO3	roundabout guidance receptor 3
6091	1.46e-256	4.27e-258	0.0932	34.3177	3.19997	825.03	ROBO1	roundabout guidance receptor 1
7422	0	0	0.0584	54.7717	3.19862	3519	VEGFA	vascular endothelial growth factor A
7433	1.66e-210	6.37e-212	0.1029	31.0687	3.19618	716.74	VIPR1	vasoactive intestinal peptide receptor 1
65124	7.91e-100	7.94e-101	0.1498	21.3167	3.19256	323.67	SOWAHC	sosondowah ankyrin repeat domain family member C
91179	7.73e-23	2.54e-23	0.3207	9.94942	3.19053	57.29	SCARF2	scavenger receptor class F member 2
5314	2.1e-07	1.23e-07	0.6021	5.28887	3.18452	16.87	PKHD1	PKHD1 ciliary IPT domain containing fibrocystin/polyductin
3123	1.15e-208	4.45e-210	0.1029	30.9319	3.18429	717.64	HLA-DRB1	major histocompatibility complex, class II, DR beta 1
1950	7.83e-10	4.04e-10	0.5083	6.25256	3.17809	23.7	EGF	epidermal growth factor
5345	3.36e-06	2.12e-06	0.67	4.74191	3.17712	13.25	SERPINF2	serpin family F member 2
1270	2.88e-10	1.46e-10	0.4956	6.40972	3.17691	23.38	CNTF	ciliary neurotrophic factor
23037	7.05e-41	1.57e-41	0.2352	13.4995	3.17575	108.35	PDZD2	PDZ domain containing 2
160518	4.26e-130	3.13e-131	0.1303	24.3753	3.17568	390.26	DENND5B	DENN domain containing 5B
6675	0	0	0.0701	45.256	3.17372	2298.18	UAP1	UDP-N-acetylglucosamine pyrophosphorylase 1
85463	6.03e-136	4.21e-137	0.1272	24.9228	3.17036	420.55	ZC3H12C	zinc finger CCCH-type containing 12C
101926941	1.8e-08	9.93e-09	0.5527	5.73188	3.16807	19.63	SPRY4-AS1	SPRY4 antisense RNA 1
339488	9.69e-21	3.37e-21	0.3349	9.4506	3.16476	51.18	TFAP2E	transcription factor AP-2 epsilon
105376308	0.00109	0.000805	0.9442	3.35097	3.16405	6.51	LOC105376308
1287	3.23e-29	9.02e-30	0.2788	11.3328	3.15922	77.92	COL4A5	collagen type IV alpha 5 chain
8578	7.92e-11	3.9e-11	0.4779	6.60778	3.15793	26.23	SCARF1	scavenger receptor class F member 1
3127	1.81e-111	1.6e-112	0.1401	22.5421	3.15777	316.35	HLA-DRB5	major histocompatibility complex, class II, DR beta 5
91624	6.71e-132	4.83e-133	0.1285	24.5455	3.15502	448.86	NEXN	nexilin F-actin binding protein
83871	0	0	0.0671	47.0025	3.15282	2179.8	RAB34	RAB34, member RAS oncogene family
165186	5.83e-08	3.31e-08	0.5702	5.52401	3.14963	18.04	TOGARAM2	TOG array regulator of axonemal microtubules 2
102724398	3.09e-06	1.94e-06	0.6612	4.7592	3.14697	12.98	CH507-42P11.6	uncharacterized CH507-42P11.6
102725238	3.27e-51	6.12e-52	0.2073	15.164	3.1431	153.68	LOC102725238	uncharacterized LOC102725238
29943	1.08e-14	4.59e-15	0.401	7.83753	3.14289	35.74	PADI1	peptidyl arginine deiminase 1
643314	1.58e-161	8.74e-163	0.1156	27.1891	3.14224	615.6	KIAA0754	replaced by ID 23499
100529215	1.75e-15	7.19e-16	0.3894	8.06723	3.14145	37.59	ZNF559-ZNF177	ZNF559-ZNF177 readthrough
6447	2.49e-07	1.47e-07	0.5974	5.25662	3.14047	16.15	SCG5	secretogranin V
729234	7.73e-39	1.8e-39	0.2388	13.1457	3.13944	102.59	FAHD2CP	fumarylacetoacetate hydrolase domain containing 2C, pseudogene
1757	6.58e-50	1.26e-50	0.2098	14.9643	3.13888	134.8	SARDH	sarcosine dehydrogenase
8792	2.34e-56	4.05e-57	0.197	15.928	3.13742	155.57	TNFRSF11A	TNF receptor superfamily member 11a
4035	0	0	0.0738	42.4678	3.13597	1524.72	LRP1	LDL receptor related protein 1
4495	6.21e-05	4.23e-05	0.7634	4.0946	3.126	9.7	MT1G	metallothionein 1G
3918	2.2e-275	5.76e-277	0.0878	35.5603	3.12368	958.71	LAMC2	laminin subunit gamma 2
7148	2.09e-05	1.38e-05	0.7187	4.34637	3.12366	57.71	TNXB	tenascin XB
105375785	1.66e-28	4.71e-29	0.2792	11.1871	3.12354	75.67	LOC105375785	uncharacterized LOC105375785
101927167	4.95e-09	2.65e-09	0.5246	5.95192	3.12226	20.94	GATA2-AS1	GATA2 antisense RNA 1
103611081	8.36e-18	3.19e-18	0.3586	8.70457	3.12106	44.91	LOC103611081	replaced by ID 399979
105372275	1.3e-10	6.46e-11	0.4775	6.5328	3.11926	25.67	LOC105372275
64781	0	0	0.0783	39.8161	3.11787	1406.93	CERK	ceramide kinase
78990	3.67e-180	1.77e-181	0.1084	28.7267	3.11455	569.13	OTUB2	OTU deubiquitinase, ubiquitin aldehyde binding 2
284612	1.68e-30	4.59e-31	0.2686	11.5908	3.11334	85.37	SYPL2	synaptophysin like 2
9180	0	0	0.0782	39.8056	3.11113	1583.92	OSMR	oncostatin M receptor
665	0	0	0.0794	39.1535	3.1101	1952.24	BNIP3L	BCL2 interacting protein 3 like
100996301	8.59e-18	3.28e-18	0.3573	8.70142	3.10887	47.79	FOXD3-AS1	FOXD3 antisense RNA 1
50617	8.13e-39	1.89e-39	0.2364	13.1419	3.10621	105.27	ATP6V0A4	ATPase H+ transporting V0 subunit a4
26136	4.15e-266	1.14e-267	0.0888	34.9536	3.10383	923	TES	testin LIM domain protein
105751187	8.69e-05	5.98e-05	0.7725	4.01359	3.10051	9.6	LRP1-AS	LRP1 antisense RNA
64750	0	0	0.0558	55.5569	3.0975	4728.11	SMURF2	SMAD specific E3 ubiquitin protein ligase 2
716	1.54e-11	7.34e-12	0.452	6.85081	3.09658	28.37	C1S	complement C1s
23639	1.46e-15	6.01e-16	0.3826	8.08915	3.0952	40.83	DNAAF11	dynein axonemal assembly factor 11
100287036	4.27e-14	1.85e-14	0.4035	7.66062	3.09084	34.87	LOC100287036	uncharacterized LOC100287036
10561	4.95e-16	2e-16	0.3751	8.22199	3.08388	211.78	IFI44	interferon induced protein 44
112483	1.8e-117	1.5e-118	0.1332	23.1488	3.08294	345.56	SAT2	spermidine/spermine N1-acetyltransferase family member 2
84969	5.05e-88	5.73e-89	0.1541	19.998	3.08151	299.72	TOX2	TOX high mobility group box family member 2
9535	8.01e-09	4.34e-09	0.5249	5.87053	3.08137	20.37	GMFG	glia maturation factor gamma
646658	1.2e-07	6.95e-08	0.5707	5.39234	3.07714	17.26	SYNDIG1L	synapse differentiation inducing 1 like
8506	3.92e-116	3.29e-117	0.1336	23.0151	3.07388	379.11	CNTNAP1	contactin associated protein 1
11221	1.61e-90	1.78e-91	0.1514	20.2839	3.071	265.63	DUSP10	dual specificity phosphatase 10
3730	3.16e-114	2.71e-115	0.1344	22.8229	3.06673	373.93	ANOS1	anosmin 1
131566	0	0	0.0566	54.0868	3.0619	4896.17	DCBLD2	discoidin, CUB and LCCL domain containing 2
3673	0	0	0.0583	52.4831	3.06099	3455.45	ITGA2	integrin subunit alpha 2
2863	5.16e-99	5.21e-100	0.1437	21.2285	3.05001	301.23	GPR39	G protein-coupled receptor 39
1384	1.36e-117	1.13e-118	0.1315	23.161	3.0452	348.29	CRAT	carnitine O-acetyltransferase
23180	0	0	0.0808	37.688	3.04373	1172.47	RFTN1	raftlin, lipid raft linker 1
9353	1.29e-222	4.66e-224	0.0952	31.9546	3.04361	857.86	SLIT2	slit guidance ligand 2
650	1.65e-05	1.09e-05	0.6911	4.39928	3.04049	12.04	BMP2	bone morphogenetic protein 2
57185	0	0	0.0736	41.3015	3.03991	1596.58	NIPAL3	NIPA like domain containing 3
3053	2.73e-06	1.71e-06	0.6349	4.78479	3.0378	13.71	SERPIND1	serpin family D member 1
255231	1.34e-38	3.15e-39	0.2314	13.1034	3.03196	104.85	MCOLN2	mucolipin TRP cation channel 2
57507	5.86e-92	6.39e-93	0.1481	20.447	3.02875	278.84	ZNF608	zinc finger protein 608
100130111	5.19e-40	1.18e-40	0.2267	13.3503	3.02716	110.53	LCIIAR	lung cancer immune cell infiltration associated lncRNA
51176	1.08e-78	1.37e-79	0.16	18.8905	3.02324	238.38	LEF1	lymphoid enhancer binding factor 1
105369911	0.000161	0.000113	0.7827	3.86154	3.0226	9.07	LOC105369911	uncharacterized LOC105369911
767811	3.5e-05	2.36e-05	0.7149	4.22803	3.02248	10.71	H2BW4P	H2B.W histone 4, pseudogene
3087	3.69e-38	8.72e-39	0.232	13.0258	3.02179	104.17	HHEX	hematopoietically expressed homeobox
101927111	1.7e-18	6.36e-19	0.34	8.88561	3.02079	50.11	SUCLG2-DT	SUCLG2 divergent transcript
84527	5.53e-74	7.41e-75	0.1649	18.306	3.01941	224.17	ZNF559	zinc finger protein 559
100874007	1.52e-10	7.59e-11	0.4639	6.50844	3.0192	25.8	VIPR1-AS1	VIPR1 antisense RNA 1
718	3.54e-38	8.36e-39	0.2314	13.0291	3.01511	105.27	C3	complement C3
5166	2.42e-18	9.06e-19	0.3406	8.84614	3.01324	57.37	PDK4	pyruvate dehydrogenase kinase 4
5923	2.05e-43	4.37e-44	0.2163	13.9265	3.01194	121.38	RASGRF1	Ras protein specific guanine nucleotide releasing factor 1
541471	0	0	0.0763	39.4623	3.01136	1444.26	MIR4435-2HG	MIR4435-2 host gene
3675	0	0	0.0506	59.5014	3.00981	20691.4	ITGA3	integrin subunit alpha 3
204801	1.09e-05	7.09e-06	0.67	4.49111	3.00912	12.02	NLRP11	NLR family pyrin domain containing 11
5239	2.19e-57	3.72e-58	0.1871	16.0766	3.00811	167.64	PGM5	phosphoglucomutase 5
105379490	1.12e-06	6.85e-07	0.6058	4.96544	3.00788	14.92	LOC105379490
89797	0	0	0.0732	41.0495	3.0045	1703.9	NAV2	neuron navigator 2
1491	5.44e-72	7.51e-73	0.1664	18.0527	3.0045	209.95	CTH	cystathionine gamma-lyase
7084	1.41e-136	9.77e-138	0.1202	24.9813	3.00151	455.69	TK2	thymidine kinase 2
25945	8.14e-259	2.35e-260	0.0869	34.4688	2.99574	1445.98	NECTIN3	nectin cell adhesion molecule 3
342909	3.9e-37	9.39e-38	0.2332	12.8432	2.9953	105.27	ZNF284	zinc finger protein 284
9462	0	0	0.0742	40.2998	2.99086	1588.4	RASAL2	RAS protein activator like 2
50515	0	0	0.0611	48.9209	2.98991	2908.86	CHST11	carbohydrate sulfotransferase 11
3732	9.92e-226	3.52e-227	0.0929	32.1786	2.98984	1099.26	CD82	CD82 molecule
3159	0	0	0.0546	54.7391	2.98931	27299.3	HMGA1	high mobility group AT-hook 1
3612	3.77e-127	2.86e-128	0.1241	24.0944	2.98924	450.2	IMPA1	inositol monophosphatase 1
107984413	2.78e-15	1.15e-15	0.373	8.00947	2.98778	39.91	LOC107984413	uncharacterized LOC107984413
8507	0	0	0.0659	45.3606	2.98707	2220.25	ENC1	ectodermal-neural cortex 1
55536	0	0	0.0619	48.2254	2.98669	2853.24	CDCA7L	cell division cycle associated 7 like
57593	6.73e-43	1.45e-43	0.2152	13.8407	2.97828	127.86	EBF4	EBF family member 4
5420	0	0	0.0595	50.0502	2.97678	3859.93	PODXL	podocalyxin like
51655	3.11e-41	6.91e-42	0.2189	13.56	2.96767	147.37	RASD1	ras related dexamethasone induced 1
51129	1.16e-110	1.03e-111	0.132	22.4595	2.96462	387.42	ANGPTL4	angiopoietin like 4
10365	1.6e-53	2.88e-54	0.1911	15.512	2.96425	178.52	KLF2	KLF transcription factor 2
6711	0	0	0.0507	58.4899	2.963	11073	SPTBN1	spectrin beta, non-erythrocytic 1
2535	2.12e-265	5.85e-267	0.0848	34.9068	2.96149	1318.23	FZD2	frizzled class receptor 2
56979	0.000238	0.000168	0.787	3.76274	2.9612	8.86	PRDM9	PR/SET domain 9
92999	9.46e-124	7.39e-125	0.1246	23.7667	2.96026	412.97	ZBTB47	zinc finger and BTB domain containing 47
94137	6.24e-05	4.26e-05	0.723	4.09312	2.95913	10.16	RP1L1	RP1 like 1
597	6.24e-05	4.26e-05	0.723	4.09312	2.95913	10.16	BCL2A1	BCL2 related protein A1
114898	1.26e-05	8.23e-06	0.6636	4.45918	2.95906	13.1	C1QTNF2	C1q and TNF related 2
4824	1.01e-93	1.08e-94	0.1433	20.6453	2.95873	279.74	NKX3-1	NK3 homeobox 1
115123	4.17e-66	6.23e-67	0.1712	17.2838	2.95861	200.12	MARCHF3	membrane associated ring-CH-type finger 3
56913	2.02e-167	1.07e-168	0.1067	27.6848	2.95304	702.27	C1GALT1	core 1 synthase, glycoprotein-N-acetylgalactosamine 3-beta-galactosyltransferase 1
100506022	1.98e-05	1.31e-05	0.6757	4.35874	2.94538	11.58	LINC02606	long intergenic non-protein coding RNA 2606
579	5.35e-16	2.17e-16	0.3586	8.21256	2.94507	41.78	NKX3-2	NK3 homeobox 2
90853	2.08e-35	5.18e-36	0.235	12.529	2.94435	99.5	SPOCD1	SPOC domain containing 1
284370	2.32e-32	6.07e-33	0.2461	11.9556	2.94263	89.45	ZNF615	zinc finger protein 615
105221694	8.48e-47	1.7e-47	0.2031	14.4765	2.94046	140.25	BISPR	BST2 interferon stimulated positive regulator
9308	5.41e-56	9.42e-57	0.1852	15.8751	2.9398	167.34	CD83	CD83 molecule
150365	7.64e-05	5.23e-05	0.7259	4.04507	2.93617	9.98	MEI1	meiotic double-stranded break formation protein 1
7146	7.08e-06	4.55e-06	0.6403	4.5846	2.9354	12.82	TNXA	tenascin XA (pseudogene)
100101478	1.86e-06	1.15e-06	0.603	4.86395	2.93313	14.34	H2BW3P	H2B.W histone 3, pseudogene
91370	1.88e-16	7.49e-17	0.3512	8.33906	2.92839	42.86	LIF-AS2	LIF antisense RNA 2
3383	3.64e-138	2.49e-139	0.1165	25.1274	2.9262	540.7	ICAM1	intercellular adhesion molecule 1
81855	1.65e-292	3.98e-294	0.0798	36.6538	2.92549	1158.44	SFXN3	sideroflexin 3
4664	1e-103	9.63e-105	0.1345	21.7348	2.92406	359.4	NAB1	NGFI-A binding protein 1
358	6.25e-09	3.36e-09	0.4945	5.91276	2.92384	22.85	AQP1	aquaporin 1 (Colton blood group)
100506985	1.28e-08	7.04e-09	0.5049	5.79004	2.9232	21.26	NCMAP-DT	NCMAP divergent transcript
6483	4.37e-155	2.55e-156	0.1097	26.6368	2.9229	557.67	ST3GAL2	ST3 beta-galactoside alpha-2,3-sialyltransferase 2
48	0	0	0.0664	44.0139	2.92277	1920.54	ACO1	aconitase 1
105379282	6.64e-07	4e-07	0.5765	5.06885	2.92221	16.97	LOC105379282
105370917	0.000255	0.00018	0.7799	3.74521	2.92097	8.55	LOC105370917	uncharacterized LOC105370917
169611	9.15e-91	1.01e-91	0.1437	20.3118	2.91809	310.24	OLFML2A	olfactomedin like 2A
2135	1.92e-105	1.8e-106	0.1331	21.9168	2.91607	375	EXTL2	exostosin like glycosyltransferase 2
81888	1.65e-122	1.3e-123	0.1233	23.646	2.91568	394.74	HYI	hydroxypyruvate isomerase (putative)
26230	1.02e-28	2.88e-29	0.2596	11.2306	2.91567	82.4	TIAM2	TIAM Rac1 associated GEF 2
107986991	6.35e-35	1.59e-35	0.2342	12.4396	2.91373	97.59	LOC107986991
105369968	2.69e-15	1.12e-15	0.3633	8.01348	2.91155	39.53	LOC105369968	uncharacterized LOC105369968
3700	1.65e-11	7.89e-12	0.4255	6.84053	2.91046	29.87	ITIH4	inter-alpha-trypsin inhibitor heavy chain 4
645455	4.78e-31	1.29e-31	0.2488	11.6989	2.91026	86.01	CEP170P1	centrosomal protein 170 pseudogene 1
83643	1.41e-11	6.75e-12	0.424	6.86293	2.90973	30.89	CCDC3	coiled-coil domain containing 3
92737	5.28e-24	1.68e-24	0.2848	10.2163	2.90928	66.43	DNER	delta/notch like EGF repeat containing
4162	0	0	0.0635	45.8323	2.90928	2382.43	MCAM	melanoma cell adhesion molecule
84879	6.95e-58	1.17e-58	0.1801	16.148	2.90906	169.75	MFSD2A	MFSD2 lysolipid transporter A, lysophospholipid
23327	0	0	0.0573	50.7437	2.90837	3587.57	NEDD4L	NEDD4 like E3 ubiquitin protein ligase
2670	1.74e-31	4.66e-32	0.2468	11.785	2.90824	88.72	GFAP	glial fibrillary acidic protein
53840	1.02e-37	2.41e-38	0.2244	12.9479	2.90567	108.4	TRIM34	tripartite motif containing 34
710	2.29e-13	1.02e-13	0.3902	7.43862	2.9027	34.93	SERPING1	serpin family G member 1
9762	3.24e-62	5.12e-63	0.1732	16.756	2.90246	191.27	LZTS3	leucine zipper tumor suppressor family member 3
445372	2.43e-50	4.61e-51	0.193	15.0309	2.90124	145.95	TRIM6-TRIM34	TRIM6-TRIM34 readthrough
1032	1.17e-145	7.38e-147	0.1123	25.8071	2.89885	526.9	CDKN2D	cyclin dependent kinase inhibitor 2D
81629	1.1e-20	3.83e-21	0.3071	9.43705	2.89771	65.71	TSSK3	testis specific serine kinase 3
9181	0	0	0.0647	44.6925	2.8902	2319.3	ARHGEF2	Rho/Rac guanine nucleotide exchange factor 2
632	1.04e-11	4.91e-12	0.4181	6.90814	2.88833	30.67	BGLAP	bone gamma-carboxyglutamate protein
9610	1.17e-153	6.94e-155	0.1089	26.5126	2.88801	610.26	RIN1	Ras and Rab interactor 1
7730	1.1e-08	5.99e-09	0.4957	5.81716	2.88367	20.88	ZNF177	zinc finger protein 177
780851	1.71e-16	6.8e-17	0.3448	8.35051	2.87912	45.59	SNORD3A	small nucleolar RNA, C/D box 3A
83648	4.45e-30	1.22e-30	0.2499	11.5066	2.87601	85.86	FAM167A	family with sequence similarity 167 member A
9501	6.12e-141	4.09e-142	0.1133	25.381	2.87568	498.84	RPH3AL	rabphilin 3A like (without C2 domains)
285429	1.76e-06	1.09e-06	0.5898	4.87433	2.87512	15.27	DCAF4L1	DDB1 and CUL4 associated factor 4 like 1
113146	3.58e-272	9.52e-274	0.0811	35.3515	2.86631	1168.33	AHNAK2	AHNAK nucleoprotein 2
3569	3.8e-11	1.84e-11	0.4266	6.71787	2.86617	30.49	IL6	interleukin 6
132789	8.73e-61	1.41e-61	0.173	16.5575	2.86428	199.22	GNPDA2	glucosamine-6-phosphate deaminase 2
4638	2.11e-182	9.99e-184	0.0991	28.9061	2.86397	649.36	MYLK	myosin light chain kinase
79575	5.95e-109	5.38e-110	0.1285	22.2832	2.86389	420.04	ABHD8	abhydrolase domain containing 8
6920	3.02e-108	2.74e-109	0.1289	22.2101	2.86224	375.32	TCEA3	transcription elongation factor A3
2678	2.75e-36	6.72e-37	0.2255	12.69	2.86097	105.46	GGT1	gamma-glutamyltransferase 1
641518	2.79e-08	1.56e-08	0.5048	5.6553	2.8546	20.55	LEF1-AS1	LEF1 antisense RNA 1
149111	1.78e-43	3.78e-44	0.2046	13.9368	2.85207	129.35	CNIH3	cornichon family AMPA receptor auxiliary protein 3
442319	7.98e-08	4.57e-08	0.5216	5.46736	2.85155	19	ZNF727	zinc finger protein 727
117854	4.11e-57	7.03e-58	0.1777	16.0371	2.84945	168.85	TRIM6	tripartite motif containing 6
1464	2.48e-63	3.84e-64	0.1685	16.9094	2.84905	209.93	CSPG4	chondroitin sulfate proteoglycan 4
123	5.15e-280	1.31e-281	0.0794	35.8595	2.84743	1280.3	PLIN2	perilipin 2
4621	1.58e-35	3.91e-36	0.2269	12.5512	2.84742	103.33	MYH3	myosin heavy chain 3
100506289	3.29e-08	1.84e-08	0.5061	5.62611	2.84728	20.39	LOC100506289	uncharacterized LOC100506289
388931	1.77e-91	1.94e-92	0.1394	20.3927	2.84344	301.22	MFSD2B	MFSD2 lysolipid transporter B, sphingolipid
1486	2.68e-79	3.35e-80	0.1497	18.9645	2.839	263.66	CTBS	chitobiase
56605	1.64e-30	4.46e-31	0.244	11.5932	2.82923	87.59	ERO1B	endoplasmic reticulum oxidoreductase 1 beta
9697	0	0	0.0523	54.0626	2.82848	6406.82	TRAM2	translocation associated membrane protein 2
100506804	0.00151	0.00112	0.8665	3.259	2.82389	6.68	TMEM30A-DT	TMEM30A divergent transcript
1969	0	0	0.0553	51.0456	2.82335	6527.61	EPHA2	EPH receptor A2
2769	6.35e-106	5.92e-107	0.1284	21.9673	2.82035	352.94	GNA15	G protein subunit alpha 15
4066	8.95e-50	1.71e-50	0.1887	14.9438	2.81968	163.85	LYL1	LYL1 basic helix-loop-helix family member
107984773	6.7e-06	4.3e-06	0.6127	4.59622	2.8159	13.35	LINC01852	long intergenic non-protein coding RNA 1852
107986003	4.8e-92	5.22e-93	0.1376	20.4568	2.8147	298.38	LOC107986003	uncharacterized LOC107986003
65982	1.29e-145	8.18e-147	0.1091	25.8031	2.81463	571.28	ZSCAN18	zinc finger and SCAN domain containing 18
5289	1.26e-212	4.76e-214	0.0901	31.2258	2.81338	794.25	PIK3C3	phosphatidylinositol 3-kinase catalytic subunit type 3
55762	5.81e-53	1.06e-53	0.1823	15.4283	2.81188	163.69	ZNF701	zinc finger protein 701
100506637	1.65e-10	8.23e-11	0.4328	6.4963	2.81184	28.02	PRKAR2A-AS1	PRKAR2A antisense RNA 1
10231	1.93e-07	1.13e-07	0.5297	5.30497	2.81011	18.74	RCAN2	regulator of calcineurin 2
9792	0	0	0.0692	40.5859	2.80917	1617.64	SERTAD2	SERTA domain containing 2
6495	1.42e-182	6.7e-184	0.097	28.92	2.8052	721.93	SIX1	SIX homeobox 1
102724951	4.62e-67	6.81e-68	0.1609	17.411	2.80184	207.46	LOC102724951	uncharacterized LOC102724951
29970	8.24e-60	1.36e-60	0.1706	16.4209	2.80132	182.64	SCHIP1	schwannomin interacting protein 1
100505385	9.03e-60	1.49e-60	0.1706	16.4153	2.80125	182.63	IQCJ-SCHIP1	IQCJ-SCHIP1 readthrough
80325	2.02e-100	2.02e-101	0.1309	21.3807	2.79774	342.28	ABTB1	ankyrin repeat and BTB domain containing 1
933	1.67e-29	4.66e-30	0.2454	11.3906	2.79508	89.15	CD22	CD22 molecule
9911	2.91e-42	6.35e-43	0.2035	13.734	2.79483	126.64	TMCC2	transmembrane and coiled-coil domain family 2
152137	0	0	0.0676	41.3499	2.79327	2178.23	CCDC50	coiled-coil domain containing 50
51533	1.25e-48	2.43e-49	0.189	14.7659	2.79067	147	PHF7	PHD finger protein 7
3241	0	0	0.0687	40.6105	2.7895	5085.83	HPCAL1	hippocalcin like 1
9859	1.75e-285	4.34e-287	0.0768	36.2093	2.78232	1554	CEP170	centrosomal protein 170
389941	1.01e-07	5.81e-08	0.5126	5.42444	2.78052	19.42	C1QL3	complement C1q like 3
26191	7.08e-24	2.26e-24	0.2729	10.1874	2.78039	72.63	PTPN22	protein tyrosine phosphatase non-receptor type 22
55454	1.37e-304	3.15e-306	0.0742	37.4057	2.77665	1429.57	CSGALNACT2	chondroitin sulfate N-acetylgalactosaminyltransferase 2
653145	8.94e-20	3.21e-20	0.3014	9.21175	2.77645	58.64	ANXA8	annexin A8
105376224	0.000824	0.000602	0.8089	3.43051	2.77504	7.76	LOC105376224	uncharacterized LOC105376224
55086	5.65e-17	2.22e-17	0.3269	8.48185	2.77236	51.48	RADX	RPA1 related single stranded DNA binding protein, X-linked
148229	9.88e-27	2.93e-27	0.256	10.8149	2.76907	77.64	ATP8B3	ATPase phospholipid transporting 8B3
27	0	0	0.0637	43.4416	2.7687	3164.21	ABL2	ABL proto-oncogene 2, non-receptor tyrosine kinase
1742	2.16e-141	1.43e-142	0.1089	25.4222	2.76853	501.99	DLG4	discs large MAGUK scaffold protein 4
6916	2.55e-24	8.02e-25	0.2688	10.2876	2.76574	73.78	TBXAS1	thromboxane A synthase 1
1912	0	0	0.0582	47.4975	2.76557	3914.05	PHC2	polyhomeotic homolog 2
7097	1.91e-22	6.35e-23	0.2804	9.8577	2.76431	67.7	TLR2	toll like receptor 2
22898	4.31e-125	3.32e-126	0.1157	23.8966	2.7643	434.75	DENND3	DENN domain containing 3
8871	0	0	0.0596	46.384	2.76308	3268.93	SYNJ2	synaptojanin 2
84281	0.000293	0.000208	0.7444	3.70909	2.76087	9.01	C2orf88	chromosome 2 open reading frame 88
401585	0.00105	0.00077	0.8199	3.36347	2.75764	7.75	LINC02595	long intergenic non-protein coding RNA 2595
105379695	3.41e-201	1.39e-202	0.0907	30.3695	2.75507	803.07	IER3-AS1	IER3 antisense RNA 1
196	7.64e-291	1.86e-292	0.0754	36.5489	2.75503	1609.99	AHR	aryl hydrocarbon receptor
2122	8.09e-182	3.86e-183	0.0951	28.8594	2.74375	742.18	MECOM	MDS1 and EVI1 complex locus
2796	3.91e-08	2.2e-08	0.49	5.59542	2.74162	21.71	GNRH1	gonadotropin releasing hormone 1
167681	0.000809	0.000592	0.7979	3.43529	2.74117	7.65	PRSS35	serine protease 35
3105	0	0	0.0599	45.7814	2.74084	6407.05	HLA-A	major histocompatibility complex, class I, A
22998	0	0	0.0647	42.3692	2.73982	2240.62	LIMCH1	LIM and calponin homology domains 1
10893	6.35e-61	1.02e-61	0.1652	16.5769	2.73894	192.05	MMP24	matrix metallopeptidase 24
255394	7.08e-39	1.65e-39	0.2082	13.1525	2.73852	118.15	TCP11L2	t-complex 11 like 2
272	8.65e-44	1.83e-44	0.1956	13.9886	2.73638	147.16	AMPD3	adenosine monophosphate deaminase 3
23370	0	0	0.0668	40.9535	2.73466	3018.28	ARHGEF18	Rho/Rac guanine nucleotide exchange factor 18
57464	2.37e-83	2.83e-84	0.1405	19.4516	2.73386	298.76	STRIP2	striatin interacting protein 2
122773	3.22e-06	2.02e-06	0.5752	4.75106	2.73273	15.37	KLHDC1	kelch domain containing 1
441108	1.03e-09	5.32e-10	0.4401	6.20935	2.73265	31.08	IRF1-AS1	IRF1 antisense RNA 1
2887	1.75e-302	4.07e-304	0.0733	37.2756	2.73207	1370.3	GRB10	growth factor receptor bound protein 10
102723360	1.86e-61	2.97e-62	0.1639	16.651	2.72865	198.71	LOC102723360	uncharacterized LOC102723360
25827	1.06e-44	2.21e-45	0.193	14.1382	2.72822	149.26	FBXL2	F-box and leucine rich repeat protein 2
9966	7.78e-67	1.15e-67	0.1569	17.3809	2.72701	228.23	TNFSF15	TNF superfamily member 15
83394	2e-115	1.7e-116	0.1187	22.9439	2.72347	411.65	PITPNM3	PITPNM family member 3
54749	2.49e-223	9.01e-225	0.0851	32.006	2.72267	951.15	EPDR1	ependymin related 1
112268412	3.93e-10	2e-10	0.427	6.36125	2.71597	27.48	LOC112268412	uncharacterized LOC112268412
170954	0	0	0.0619	43.8339	2.71391	3344.1	PPP1R18	protein phosphatase 1 regulatory subunit 18
56985	3.16e-38	7.46e-39	0.2081	13.0377	2.71368	124.34	ADPRM	ADP-ribose/CDP-alcohol diphosphatase, manganese dependent
6386	0	0	0.0695	39.054	2.71315	2315.04	SDCBP	syndecan binding protein
10908	0	0	0.0718	37.7473	2.71133	2571.05	PNPLA6	patatin like phospholipase domain containing 6
83692	0	0	0.059	45.9138	2.71008	3044.6	CD99L2	CD99 molecule like 2
148418	1.83e-05	1.21e-05	0.6169	4.37562	2.69915	13.96	SAMD13	sterile alpha motif domain containing 13
6474	4.84e-71	6.75e-72	0.1504	17.931	2.69648	234.82	SHOX2	short stature homeobox 2
57489	8.29e-112	7.3e-113	0.1194	22.577	2.69631	456.43	ODF2L	outer dense fiber of sperm tails 2 like
1183	7.17e-160	4.01e-161	0.0995	27.0482	2.69046	641.85	CLCN4	chloride voltage-gated channel 4
81615	9.15e-41	2.05e-41	0.1994	13.4801	2.68727	128.54	TMEM163	transmembrane protein 163
2260	0	0	0.0652	41.1453	2.68472	2679.51	FGFR1	fibroblast growth factor receptor 1
9315	6.22e-101	6.18e-102	0.1251	21.4359	2.68232	369.78	NREP	neuronal regeneration related protein
23541	1.57e-83	1.87e-84	0.1376	19.4729	2.67874	282.3	SEC14L2	SEC14 like lipid binding 2
64859	3.9e-124	3.03e-125	0.1125	23.804	2.678	562.18	NABP1	nucleic acid binding protein 1
10461	5.54e-99	5.59e-100	0.1256	21.2252	2.66684	340.27	MERTK	MER proto-oncogene, tyrosine kinase
101928705	2.73e-07	1.61e-07	0.509	5.23913	2.66679	19.42	LOC101928705
51761	2.63e-11	1.27e-11	0.3933	6.77177	2.66312	33.79	ATP8A2	ATPase phospholipid transporting 8A2
6560	9.59e-188	4.36e-189	0.0907	29.3296	2.66077	742.31	SLC12A4	solute carrier family 12 member 4
283547	0.000254	0.00018	0.7104	3.74554	2.66067	9.75	LINC00639	long intergenic non-protein coding RNA 639
23569	2.45e-05	1.63e-05	0.6157	4.31034	2.6538	13.19	PADI4	peptidyl arginine deiminase 4
80086	8.9e-05	6.13e-05	0.6615	4.00786	2.6511	10.9	TUBA4B	tubulin alpha 4b
6494	9.06e-159	5.15e-160	0.0983	26.9538	2.65049	660.79	SIPA1	signal-induced proliferation-associated 1
22949	3.3e-78	4.2e-79	0.1406	18.8312	2.64824	265.45	PTGR1	prostaglandin reductase 1
401612	3.37e-13	1.51e-13	0.3583	7.38653	2.64667	41.36	SLC25A53	solute carrier family 25 member 53
3171	1.96e-12	9e-13	0.3703	7.14501	2.64596	34.91	FOXA3	forkhead box A3
780853	4.57e-08	2.58e-08	0.475	5.56754	2.64468	22.76	SNORD3C	small nucleolar RNA, C/D box 3C
7766	3.84e-21	1.32e-21	0.2769	9.54811	2.64394	63.58	ZNF223	zinc finger protein 223
285704	0	0	0.0687	38.4582	2.64191	1903.66	RGMB	repulsive guidance molecule BMP co-receptor b
51280	0	0	0.0611	43.2108	2.64167	2257.54	GOLM1	golgi membrane protein 1
5794	8.39e-13	3.82e-13	0.363	7.26179	2.6359	37.29	PTPRH	protein tyrosine phosphatase receptor type H
5836	0	0	0.0614	42.9175	2.63419	2186.73	PYGL	glycogen phosphorylase L
693199	5.18e-26	1.56e-26	0.2469	10.6601	2.63225	79.93	MIR614	microRNA 614
129530	5.76e-05	3.92e-05	0.6386	4.11221	2.62611	11.77	LYG1	lysozyme g1
105378526	5.67e-05	3.85e-05	0.638	4.11624	2.6261	11.81	LOC105378526
222643	4.04e-13	1.81e-13	0.3567	7.36187	2.62571	38.25	UNC5CL	unc-5 family C-terminal like
112268430	9.5e-31	2.57e-31	0.2255	11.6402	2.6252	99.88	LOC112268430
26579	0	0	0.0584	44.9211	2.62376	2550.62	MYEOV	myeloma overexpressed
143872	4.13e-88	4.69e-89	0.1311	20.008	2.62369	317.11	ARHGAP42	Rho GTPase activating protein 42
2593	6.12e-124	4.77e-125	0.1103	23.785	2.62262	542.77	GAMT	guanidinoacetate N-methyltransferase
100133205	1.57e-05	1.03e-05	0.5939	4.41056	2.61955	14.33	LINC00240	long intergenic non-protein coding RNA 240
126129	1.25e-56	2.15e-57	0.1641	15.9677	2.6195	192.24	CPT1C	carnitine palmitoyltransferase 1C
102724219	1.57e-62	2.47e-63	0.1559	16.7992	2.61872	209.45	LOC102724219	uncharacterized LOC102724219
23321	2.76e-73	3.74e-74	0.1437	18.2177	2.61723	262.14	TRIM2	tripartite motif containing 2
149345	6.2e-49	1.2e-49	0.1764	14.8132	2.61354	168.82	SHISA4	shisa family member 4
57333	4.8e-23	1.57e-23	0.2613	9.9973	2.61272	70.85	RCN3	reticulocalbin 3
107987072	1.31e-31	3.48e-32	0.2209	11.8097	2.60913	102.21	LOC107987072
50937	1.07e-88	1.2e-89	0.1298	20.0759	2.60661	435.88	CDON	cell adhesion associated, oncogene regulated
85315	4.18e-50	7.94e-51	0.1738	14.9948	2.60555	165.71	PAQR8	progestin and adipoQ receptor family member 8
8490	4.82e-13	2.17e-13	0.3548	7.33776	2.60328	39.99	RGS5	regulator of G protein signaling 5
346007	7.52e-05	5.15e-05	0.6427	4.04874	2.60209	11.84	EYS	eyes shut homolog
5218	3.25e-52	5.99e-53	0.1699	15.3159	2.60202	182.67	CDK14	cyclin dependent kinase 14
26052	2.93e-19	1.07e-19	0.2862	9.08202	2.59906	60.63	DNM3	dynamin 3
4815	2.48e-16	9.9e-17	0.3129	8.30594	2.59882	49.13	NINJ2	ninjurin 2
6932	1.12e-16	4.45e-17	0.3093	8.40035	2.59834	51.37	TCF7	transcription factor 7
26851	4.06e-07	2.42e-07	0.503	5.16399	2.5977	18.67	SNORD3B-1	small nucleolar RNA, C/D box 3B-1
83442	0	0	0.0575	45.1804	2.59596	5613.13	SH3BGRL3	SH3 domain binding glutamate rich protein like 3
100506901	5.09e-16	2.06e-16	0.3158	8.21865	2.59579	48.06	LL0XNC01-250H12.3	uncharacterized LL0XNC01-250H12.3
114757	0.000117	8.13e-05	0.6583	3.9406	2.59393	11.53	CYGB	cytoglobin
113277	5.76e-23	1.88e-23	0.2597	9.97898	2.5919	76.4	TMEM106A	transmembrane protein 106A
79720	9.27e-233	3.17e-234	0.0793	32.6784	2.59073	1786.07	VPS37B	VPS37B subunit of ESCRT-I
105369477	1.04e-08	5.65e-09	0.4446	5.82683	2.59069	25.73	LOC105369477	uncharacterized LOC105369477
6574	0	0	0.0465	55.6078	2.58805	8447.8	SLC20A1	solute carrier family 20 member 1
199221	2.86e-20	1.01e-20	0.2771	9.33511	2.58676	66.59	DZIP1L	DAZ interacting zinc finger protein 1 like
100996351	4.27e-12	1.99e-12	0.3676	7.03531	2.58591	35.89	GNA15-DT	GNA15 divergent transcript
7032	1.27e-10	6.32e-11	0.3955	6.53599	2.58469	31.47	TFF2	trefoil factor 2
51062	3.92e-31	1.06e-31	0.2201	11.7158	2.57916	110.35	ATL1	atlastin GTPase 1
8313	2.75e-29	7.66e-30	0.2271	11.3471	2.57691	110.25	AXIN2	axin 2
347404	7.44e-10	3.84e-10	0.4113	6.26055	2.57524	27.63	LANCL3	LanC like family member 3
148266	4.99e-43	1.07e-43	0.1856	13.8624	2.57321	142.01	ZNF569	zinc finger protein 569
79016	0	0	0.067	38.3785	2.57208	2328.79	DDA1	DET1 and DDB1 associated 1
79690	1.41e-06	8.67e-07	0.5227	4.91969	2.57162	17.22	GAL3ST4	galactose-3-O-sulfotransferase 4
101928096	0.000181	0.000127	0.6702	3.83205	2.56808	10.32	LOC101928096	replaced by ID 60487
105369957	1.52e-08	8.36e-09	0.4455	5.76111	2.56657	25.63	LOC105369957	uncharacterized LOC105369957
6623	1.56e-06	9.6e-07	0.5236	4.89968	2.56571	17.27	SNCG	synuclein gamma
101927283	0.00129	0.000958	0.7768	3.30269	2.56564	8.17	LOC101927283	uncharacterized LOC101927283
105371793	0.000188	0.000132	0.6706	3.82338	2.56404	10.37	LOC105371793	uncharacterized LOC105371793
4921	6.03e-08	3.43e-08	0.4645	5.5178	2.56329	21.91	DDR2	discoidin domain receptor tyrosine kinase 2
83641	0	0	0.0651	39.3738	2.56196	2323.94	FAM107B	family with sequence similarity 107 member B
60677	8.32e-05	5.72e-05	0.6365	4.02419	2.56122	11.48	CELF6	CUGBP Elav-like family member 6
4501	1.6e-98	1.62e-99	0.1208	21.1751	2.55751	434.18	MT1X	metallothionein 1X
10788	0.000289	0.000206	0.6887	3.71215	2.55665	10.4	IQGAP2	IQ motif containing GTPase activating protein 2
7057	0	0	0.0463	55.1594	2.55615	24869.6	THBS1	thrombospondin 1
113218481	4.5e-15	1.88e-15	0.3215	7.9492	2.55583	45.7	MIR9718	microRNA 9718
100131755	4.24e-28	1.21e-28	0.23	11.1031	2.55367	103.56	ARMCX4	armadillo repeat containing X-linked 4
105379326	9.01e-05	6.21e-05	0.6375	4.00462	2.55306	11.35	LOC105379326
10217	1.06e-262	2.98e-264	0.0735	34.728	2.55302	1313.07	CTDSPL	CTD small phosphatase like
353376	1.5e-35	3.72e-36	0.2033	12.5553	2.55239	119.51	TICAM2	TIR domain containing adaptor molecule 2
554251	1.26e-26	3.75e-27	0.2365	10.7921	2.55193	87.58	FBXO48	F-box protein 48
54742	1.93e-15	7.98e-16	0.3168	8.05447	2.55156	47.86	LY6K	lymphocyte antigen 6 family member K
29940	2.18e-125	1.67e-126	0.1066	23.9253	2.55006	489.26	DSE	dermatan sulfate epimerase
7277	3.3e-206	1.3e-207	0.0828	30.7481	2.54733	971.74	TUBA4A	tubulin alpha 4a
5167	0	0	0.0663	38.4383	2.54723	2422	ENPP1	ectonucleotide pyrophosphatase/phosphodiesterase 1
9263	7.71e-190	3.44e-191	0.0863	29.494	2.54561	921.46	STK17A	serine/threonine kinase 17a
3174	2.02e-07	1.18e-07	0.4805	5.29581	2.54484	21.29	HNF4G	hepatocyte nuclear factor 4 gamma
729975	0.00292	0.00222	0.831	3.05939	2.54247	6.91	LINC01530	long intergenic non-protein coding RNA 1530
54491	8.08e-90	9.02e-91	0.1257	20.2041	2.53902	335.46	OTULINL	OTU deubiquitinase with linear linkage specificity like
54507	8.31e-54	1.49e-54	0.1632	15.5542	2.53772	189.72	ADAMTSL4	ADAMTS like 4
649446	1.48e-13	6.51e-14	0.3384	7.49733	2.53746	43.21	DLGAP1-AS1	DLGAP1 antisense RNA 1
92689	7.6e-130	5.61e-131	0.1041	24.3514	2.53459	614.31	FAM114A1	family with sequence similarity 114 member A1
837	1.11e-132	7.92e-134	0.103	24.6189	2.53459	588.87	CASP4	caspase 4
10148	7.67e-07	4.64e-07	0.5028	5.0405	2.53457	19.12	EBI3	Epstein-Barr virus induced 3
26511	1.82e-93	1.94e-94	0.1229	20.6167	2.53353	381.56	CHIC2	cysteine rich hydrophobic domain 2
54899	6.85e-134	4.85e-135	0.1023	24.7319	2.53002	538.18	PXK	PX domain containing serine/threonine kinase like
780854	2.87e-06	1.8e-06	0.5293	4.7747	2.52736	16.81	SNORD3D	small nucleolar RNA, C/D box 3D
10769	0	0	0.0509	49.626	2.52662	4691.49	PLK2	polo like kinase 2
3352	4.22e-13	1.89e-13	0.3433	7.35609	2.52509	40.21	HTR1D	5-hydroxytryptamine receptor 1D
4337	1.26e-213	4.74e-215	0.0806	31.2995	2.52345	1056.92	MOCS1	molybdenum cofactor synthesis 1
387119	4.32e-29	1.21e-29	0.2229	11.3071	2.52087	109.91	CEP85L	centrosomal protein 85 like
8564	3.57e-33	9.22e-34	0.2081	12.1111	2.52016	109.74	KMO	kynurenine 3-monooxygenase
79966	1.8e-88	2.03e-89	0.1257	20.0498	2.52002	368.26	SCD5	stearoyl-CoA desaturase 5
91351	8.73e-80	1.09e-80	0.1324	19.0236	2.5196	351.92	DDX60L	DExD/H-box 60 like
9902	3.63e-178	1.78e-179	0.0881	28.5659	2.51575	929.62	MRC2	mannose receptor C type 2
1906	9.52e-81	1.17e-81	0.1312	19.1399	2.51131	301.61	EDN1	endothelin 1
283383	2.16e-39	4.99e-40	0.1896	13.2425	2.51025	173.22	ADGRD1	adhesion G protein-coupled receptor D1
152110	5.01e-07	3e-07	0.4899	5.12318	2.51005	21.14	NEK10	NIMA related kinase 10
101928465	4.97e-30	1.37e-30	0.2183	11.4969	2.50943	104.78	SLCO4A1-AS2	SLCO4A1 antisense RNA 2
114793	1.75e-199	7.23e-201	0.0829	30.2392	2.50609	1006.49	FMNL2	formin like 2
100128594	7.7e-08	4.41e-08	0.4578	5.47368	2.50604	23.49	TMSB15B-AS1	TMSB15B antisense RNA 1
8727	0	0	0.0656	38.1716	2.50466	2642.61	CTNNAL1	catenin alpha like 1
203228	2.46e-33	6.33e-34	0.2062	12.142	2.50393	115.28	C9orf72	C9orf72-SMCR8 complex subunit
25862	1e-107	9.16e-109	0.113	22.1559	2.50306	470.56	USP49	ubiquitin specific peptidase 49
56938	2.08e-153	1.23e-154	0.0944	26.4909	2.49947	675.38	BMAL2	basic helix-loop-helix ARNT like 2
376497	3.84e-92	4.17e-93	0.1221	20.4679	2.49907	398.61	SLC27A1	solute carrier family 27 member 1
100500853	3.24e-31	8.72e-32	0.213	11.7322	2.49852	105.01	MIR3605	microRNA 3605
309	0	0	0.0538	46.3988	2.49643	5173.78	ANXA6	annexin A6
55805	5.73e-24	1.82e-24	0.2445	10.2082	2.49622	80.63	LRP2BP	LRP2 binding protein
102724528	3.75e-07	2.23e-07	0.4817	5.179	2.49493	19.79	LOC102724528	uncharacterized LOC102724528
7851	5.64e-31	1.52e-31	0.2135	11.6848	2.49461	112.91	MALL	mal, T cell differentiation protein like
3489	2.42e-73	3.27e-74	0.1368	18.2249	2.4933	280.53	IGFBP6	insulin like growth factor binding protein 6
105369606	1.84e-09	9.64e-10	0.4075	6.11534	2.49207	28.71	LINC02827	long intergenic non-protein coding RNA 2827
7570	1.19e-164	6.37e-166	0.0907	27.4532	2.48983	852.66	ZNF22	zinc finger protein 22
55073	5.78e-92	6.29e-93	0.1217	20.4478	2.48923	399.68	LRRC37A4P	leucine rich repeat containing 37 member A4, pseudogene
2766	4.96e-68	7.24e-69	0.1419	17.5389	2.48914	244.33	GMPR	guanosine monophosphate reductase
7389	0	0	0.0629	39.5196	2.48695	1917.62	UROD	uroporphyrinogen decarboxylase
401944	4.32e-44	9.08e-45	0.177	14.0383	2.48454	172.99	LDLRAD2	low density lipoprotein receptor class A domain containing 2
84547	9.11e-120	7.37e-121	0.1063	23.3767	2.48453	487.95	PGBD1	piggyBac transposable element derived 1
57214	7.38e-113	6.41e-114	0.1095	22.6842	2.48346	497.01	CEMIP	cell migration inducing hyaluronidase 1
101928646	1.06e-06	6.5e-07	0.4989	4.97588	2.48231	18.61	BMAL2-AS1	BMAL2 antisense RNA 1
23683	2.46e-247	7.63e-249	0.0737	33.6918	2.48168	1257.08	PRKD3	protein kinase D3
439990	6.69e-44	1.41e-44	0.1769	14.0071	2.47851	180.06	LINC00857	long intergenic non-protein coding RNA 857
1540	5.64e-138	3.87e-139	0.0986	25.11	2.47523	606.44	CYLD	CYLD lysine 63 deubiquitinase
401074	1.04e-21	3.5e-22	0.2551	9.68463	2.47013	73.39	LINC00960	long intergenic non-protein coding RNA 960
1031	1.79e-156	1.03e-157	0.0923	26.7567	2.46966	914.19	CDKN2C	cyclin dependent kinase inhibitor 2C
9891	6.97e-269	1.9e-270	0.0703	35.136	2.46954	1413.62	NUAK1	NUAK family kinase 1
5791	8.22e-93	8.84e-94	0.1201	20.5433	2.46814	376.62	PTPRE	protein tyrosine phosphatase receptor type E
56898	1.21e-74	1.6e-75	0.1342	18.3892	2.4672	295.04	BDH2	3-hydroxybutyrate dehydrogenase 2
8870	3.27e-243	1.05e-244	0.0738	33.408	2.46676	4387.85	IER3	immediate early response 3
160298	1.62e-09	8.46e-10	0.402	6.13614	2.46664	30.14	C11orf42	chromosome 11 open reading frame 42
161742	4.25e-159	2.4e-160	0.0914	26.982	2.46561	760.63	SPRED1	sprouty related EVH1 domain containing 1
55020	1.74e-196	7.31e-198	0.0821	30.0098	2.46472	1183.66	TTC38	tetratricopeptide repeat domain 38
130271	7.56e-23	2.48e-23	0.2475	9.95159	2.4631	79.79	PLEKHH2	pleckstrin homology, MyTH4 and FERM domain containing H2
91653	4.35e-21	1.5e-21	0.258	9.53491	2.46032	70.31	BOC	BOC cell adhesion associated, oncogene regulated
100505741	1.03e-05	6.68e-06	0.5463	4.50357	2.46024	16.36	SPATA1	spermatogenesis associated 1
6812	1.08e-126	8.2e-128	0.1022	24.0507	2.45894	549.69	STXBP1	syntaxin binding protein 1
101928450	0.0021	0.00158	0.7781	3.16022	2.45891	7.54	LOC101928450	uncharacterized LOC101928450
105378853	8.86e-10	4.58e-10	0.3945	6.23288	2.45861	29.94	LINC02609	long intergenic non-protein coding RNA 2609
3953	5.55e-55	9.8e-56	0.1562	15.7275	2.45688	196.02	LEPR	leptin receptor
280	2.4e-05	1.59e-05	0.5688	4.31522	2.45446	14.07	AMY2B	amylase alpha 2B
10418	0.00041	0.000294	0.6776	3.6206	2.45321	9.68	SPON1	spondin 1
7056	9.48e-129	7.06e-130	0.1011	24.2473	2.45123	604.24	THBD	thrombomodulin
5467	6.52e-262	1.85e-263	0.0707	34.6754	2.45011	1372.22	PPARD	peroxisome proliferator activated receptor delta
192668	1.02e-07	5.86e-08	0.4517	5.42301	2.44983	22.6	CYS1	cystin 1
3136	3.22e-203	1.3e-204	0.0802	30.5228	2.44923	1375.5	HLA-H	major histocompatibility complex, class I, H (pseudogene)
100129550	1.92e-15	7.9e-16	0.3035	8.0557	2.44507	49.21	LINC02035	long intergenic non-protein coding RNA 2035
286527	5.69e-17	2.23e-17	0.2881	8.48094	2.44371	55.56	TMSB15B	thymosin beta 15B
57539	3.88e-166	2.06e-167	0.0885	27.5776	2.44093	759.47	WDR35	WD repeat domain 35
214	0	0	0.0569	42.8453	2.43943	4428.73	ALCAM	activated leukocyte cell adhesion molecule
5021	5.3e-17	2.08e-17	0.2871	8.4894	2.4374	58.5	OXTR	oxytocin receptor
2335	0	0	0.0553	44.0401	2.43733	12289.7	FN1	fibronectin 1
6446	7.89e-87	9.05e-88	0.1227	19.8599	2.43701	344.16	SGK1	serum/glucocorticoid regulated kinase 1
1021	2.04e-233	6.91e-235	0.0745	32.7249	2.43637	1619.82	CDK6	cyclin dependent kinase 6
57529	0.00125	0.000926	0.7356	3.31201	2.43635	8.48	RTL9	retrotransposon Gag like 9
23499	0	0	0.0602	40.4891	2.4359	5917	MACF1	microtubule actin crosslinking factor 1
85455	9.67e-69	1.4e-69	0.138	17.6319	2.43332	279.25	DISP2	dispatched RND transporter family member 2
100505538	2.35e-08	1.3e-08	0.4279	5.68545	2.43277	25.63	RBM26-AS1	RBM26 antisense RNA 1
102724907	0.0024	0.00181	0.7794	3.11952	2.4315	7.49	CYLD-AS1	CYLD antisense RNA 1
27090	2.23e-73	3.02e-74	0.1334	18.2293	2.43127	282.38	ST6GALNAC4	ST6 N-acetylgalactosaminide alpha-2,6-sialyltransferase 4
1604	0	0	0.0565	43.061	2.43092	2792.11	CD55	CD55 molecule (Cromer blood group)
3355	4.08e-09	2.18e-09	0.4062	5.98368	2.43063	30.07	HTR1F	5-hydroxytryptamine receptor 1F
129685	9.44e-234	3.19e-235	0.0741	32.7485	2.42821	1125.95	TAF8	TATA-box binding protein associated factor 8
5376	9.19e-243	2.96e-244	0.0727	33.377	2.42714	1263.31	PMP22	peripheral myelin protein 22
400658	0.00279	0.00211	0.7888	3.07411	2.42489	7.53	ZNF516-DT	ZNF516 divergent transcript
92285	2.33e-42	5.06e-43	0.1763	13.7505	2.42465	166.39	ZNF585B	zinc finger protein 585B
1809	7.7e-14	3.36e-14	0.3192	7.58375	2.42076	50.4	DPYSL3	dihydropyrimidinase like 3
715	2.59e-32	6.78e-33	0.2026	11.9464	2.42066	135.47	C1R	complement C1r
4233	0	0	0.0628	38.5098	2.41955	2996.45	MET	MET proto-oncogene, receptor tyrosine kinase
100506211	1.04e-19	3.72e-20	0.263	9.19586	2.41849	70.33	MIR210HG	MIR210 host gene
5768	0	0	0.0519	46.5478	2.41772	11334.8	QSOX1	quiescin sulfhydryl oxidase 1
84803	2.32e-245	7.28e-247	0.072	33.5563	2.41705	1284.05	GPAT3	glycerol-3-phosphate acyltransferase 3
105372876	0.000794	0.000581	0.7025	3.44046	2.41677	9.47	DYRK3-AS1	DYRK3 antisense RNA 1
9582	1.86e-92	2.01e-93	0.1179	20.5032	2.41664	384.52	APOBEC3B	apolipoprotein B mRNA editing enzyme catalytic subunit 3B
79633	7.48e-151	4.5e-152	0.092	26.2676	2.41635	885.84	FAT4	FAT atypical cadherin 4
275	5.32e-12	2.49e-12	0.3449	7.00366	2.41558	43.93	AMT	aminomethyltransferase
5891	1.01e-92	1.09e-93	0.1176	20.5331	2.41533	410.72	MOK	MOK protein kinase
3708	1.84e-100	1.84e-101	0.1129	21.385	2.41361	412.6	ITPR1	inositol 1,4,5-trisphosphate receptor type 1
157489	1.23e-06	7.55e-07	0.4879	4.94661	2.41338	18.86	SDAD1P1	SDA1 domain containing 1 pseudogene 1
51375	7.12e-149	4.38e-150	0.0925	26.093	2.41296	659.21	SNX7	sorting nexin 7
116372	2.13e-62	3.36e-63	0.1436	16.781	2.40957	241.56	LYPD1	LY6/PLAUR domain containing 1
100507002	1.99e-21	6.78e-22	0.2504	9.61689	2.40824	76.3	LOC100507002	uncharacterized LOC100507002
101930010	4.56e-05	3.08e-05	0.5771	4.16739	2.40491	14.49	DST-AS1	DST antisense RNA 1
6038	5.58e-12	2.62e-12	0.3436	6.9969	2.40423	41.82	RNASE4	ribonuclease A family member 4
4277	7.59e-207	2.97e-208	0.078	30.796	2.40294	1159.05	MICB	MHC class I polypeptide-related sequence B
107986100	6.72e-05	4.58e-05	0.5895	4.07595	2.40261	13.56	LINC02018	long intergenic non-protein coding RNA 2018
83593	6.39e-65	9.69e-66	0.1402	17.1248	2.40124	256.12	RASSF5	Ras association domain family member 5
59277	1.86e-146	1.17e-147	0.0928	25.8783	2.40121	667.01	NTN4	netrin 4
146857	6.54e-27	1.93e-27	0.2211	10.853	2.39948	93.49	SLFN13	schlafen family member 13
85301	4.3e-62	6.81e-63	0.1433	16.739	2.39826	243.61	COL27A1	collagen type XXVII alpha 1 chain
79709	0	0	0.0519	46.163	2.39754	4839.99	COLGALT1	collagen beta(1-O)galactosyltransferase 1
6339	3.14e-28	8.97e-29	0.2153	11.13	2.39665	110.29	SCNN1D	sodium channel epithelial 1 subunit delta
101410538	4.2e-163	2.28e-164	0.0877	27.3227	2.39642	836.59	MMP24OS	MMP24 opposite strand
83540	9.92e-201	4.06e-202	0.079	30.3342	2.39579	1103.89	NUF2	NUF2 component of NDC80 kinetochore complex
55323	9.01e-86	1.05e-86	0.1213	19.7365	2.39347	382.85	LARP6	La ribonucleoprotein 6, translational regulator
339327	8.61e-12	4.07e-12	0.345	6.93485	2.39284	42.67	ZNF546	zinc finger protein 546
284023	1.36e-22	4.51e-23	0.2417	9.89202	2.39118	77.65	RNF227	ring finger protein 227
5141	5.34e-189	2.41e-190	0.081	29.428	2.38278	905.64	PDE4A	phosphodiesterase 4A
79696	3.23e-12	1.5e-12	0.3362	7.07489	2.37824	39.08	ZC2HC1C	zinc finger C2HC-type containing 1C
5339	2.37e-263	6.67e-265	0.0684	34.771	2.3777	33872.3	PLEC	plectin
1236	0.00186	0.00139	0.7435	3.1958	2.37598	8.21	CCR7	C-C motif chemokine receptor 7
23255	1.64e-255	4.84e-257	0.0693	34.247	2.37326	1636.78	MTCL1	microtubule crosslinking factor 1
105377806	1.58e-13	6.97e-14	0.3168	7.48852	2.37257	45.79	LOC105377806
94240	1.3e-09	6.78e-10	0.3844	6.17113	2.37225	33.24	EPSTI1	epithelial stromal interaction 1
10806	4.27e-112	3.75e-113	0.1049	22.6064	2.37086	492.46	SDCCAG8	SHH signaling and ciliogenesis regulator SDCCAG8
101929705	2.42e-08	1.34e-08	0.4165	5.68043	2.36595	26.34	SCIRT	stem cell inhibitory RNA transcript
107985535	0.000125	8.69e-05	0.6029	3.92444	2.36593	12.36	LOC107985535	uncharacterized LOC107985535
105372165	6.71e-05	4.58e-05	0.5802	4.07604	2.36478	14.14	LOC105372165	uncharacterized LOC105372165
5099	6.91e-59	1.15e-59	0.1449	16.2906	2.36059	235.17	PCDH7	protocadherin 7
164091	1.47e-102	1.43e-103	0.1091	21.6105	2.35763	452.95	PAQR7	progestin and adipoQ receptor family member 7
55742	0	0	0.0585	40.3094	2.35632	2393.35	PARVA	parvin alpha
9572	3.39e-85	3.98e-86	0.1197	19.6689	2.35468	431.02	NR1D1	nuclear receptor subfamily 1 group D member 1
102723753	9.01e-07	5.48e-07	0.4695	5.00874	2.35166	20.28	LOC102723753	HECT and RLD domain containing E3 ubiquitin protein ligase 2 pseudogene
115111	0.000658	0.000478	0.6727	3.49261	2.34947	10.1	SLC26A7	solute carrier family 26 member 7
6322	4.95e-85	5.81e-86	0.1196	19.6497	2.34923	348.84	SCML1	Scm polycomb group protein like 1
653691	1.08e-05	7.03e-06	0.5228	4.49275	2.34888	16.16	TCAF2P1	TRPM8 channel associated factor 2 pseudogene 1
9829	1.18e-145	7.45e-147	0.091	25.8067	2.34822	656.7	DNAJC6	DnaJ heat shock protein family (Hsp40) member C6
[truncated: 15,594 more rows]

## Sheet: GSE77179_pre-ranked list
AXL	10.3905
SRGN	9.83682
KRT81	9.18656
S100A6	9.17582
IGFBP7	9.14006
LAPTM5	8.81173
MYOF	8.79902
ARHGDIB	8.69034
C19orf33	8.68298
NT5E	8.57445
TM4SF1	8.47496
S100A16	8.41403
UNC13D	8.31036
S100A2	8.30317
CDCP1	8.2887
IGFBP4	8.12609
KRT80	7.96677
S100A4	7.88637
LAMB3	7.85659
C6orf150	7.80327
FOXA2	7.69034
SERPINE1	7.68298
PPAP2C	7.61885
FOXQ1	7.53138
SLC16A3	7.38559
IGFBP1	7.37116
THBS1	7.36043
COL8A1	7.31513
SLC17A9	7.28627
FOSL1	7.25559
TNFRSF10A	7.25186
CSRP1	7.21916
MYEOV	7.17261
RAC2	7.11087
EVI2B	7.10538
MLH1	7.10538
LIF	7.09432
CLCF1	7.08876
ZNF22	7.07195
PLAU	7.05969
AMIGO2	6.96272
EMP1	6.9546
SLC43A3	6.88573
RGNEF	6.84014
LGALS1	6.77523
TNS4	6.75143
PLP2	6.72556
PLEK2	6.71581
ACSL5	6.70131
CDH11	6.67928
ARHGAP23	6.65441
GCNT2	6.65441
CLDN4	6.65441
L1CAM	6.5718
GRAMD3	6.56381
IFIT3	6.50936
NOV	6.46427
C4BPB	6.45566
C15orf52	6.44699
ABLIM3	6.42068
BIRC3	6.4118
DUSP23	6.40287
MT1E	6.39988
SLCO1B3	6.35735
TGFB1I1	6.32934
GALNT5	6.32934
IL11	6.30461
CLDN7	6.29112
EFEMP1	6.26178
VEGFC	6.26178
TMEM173	6.26178
ANKRD1	6.24306
IL18	6.23182
C14orf169	6.23182
MMP14	6.11237
NMI	6.10538
IFI44	6.09986
TMEM156	6.08318
ANXA1	6.07968
GBP3	6.04923
NQO1	6.04103
F3	6.03485
GPRC5A	6.03388
GDF15	6.02615
RAB27B	5.97884
GPSM3	5.97282
RNF144B	5.96677
NRG1	5.96677
SPDEF	5.9607
CD274	5.9546
FST	5.94232
STAC	5.92993
GSDMD	5.90484
PSMD5	5.87285
ROBO4	5.86637
DRAM1	5.84014
ITGA3	5.79886
TGM2	5.7803
EPS8L2	5.67187
VAMP8	5.65879
THBD	5.65691
DUSP6	5.63504
WNT7B	5.63419
G0S2	5.60889
ARMCX1	5.60333
CYP1B1	5.59694
FMN1	5.59551
FAM84B	5.59551
DKK1	5.59028
HTR7	5.53138
BOK	5.53138
RIN1	5.50658
SQRDL	5.50658
EMP3	5.49989
BDNF	5.48134
YIF1B	5.47454
TNFAIP2	5.46998
TM4SF19	5.46427
FAM70B	5.44699
HLA-DRA	5.44699
PTGR1	5.44351
TCEAL3	5.40734
PEG10	5.34621
TCEA3	5.31988
FMNL1	5.31988
TMBIM1	5.29836
EHD2	5.28789
RPH3AL	5.24188
LGALS3	5.2293
SH3RF2	5.2217
PCSK9	5.2115
PDE1C	5.20124
DDX60L	5.18048
TNFRSF1B	5.15942
ETV5	5.1452
TRIM6-TRIM34	5.11635
TRIM34	5.11635
IL8	5.11635
TRIM56	5.11635
ZNF544	5.08318
EHBP1L1	5.04923
PHF11	5.04923
DNAJC15	5.02615
LIMS2	5.02615
LIPH	5.00269
PTPRE	4.97884
GPR68	4.94232
PHLDA1	4.93614
LEPREL1	4.92993
IER3	4.91792
PTGES	4.91116
SARDH	4.90484
CAPG	4.8982
HSPA1A	4.89213
LONRF3	4.89213
CD74	4.89071
FAM114A1	4.87931
IL1RAPL1	4.87931
ESAM	4.84278
CST1	4.82684
MXRA8	4.82149
APOL1	4.79987
PLK2	4.79793
GPR39	4.7862
TGFB2	4.77239
SPINT2	4.76503
DUSP4	4.74925
ETS1	4.7472
NFATC2	4.74438
TRERF1	4.74438
ISG15	4.7322
CACNG7	4.71581
IL31RA	4.71581
ETV4	4.7126
CREB3L1	4.71168
TIMP3	4.70396
KRT8	4.69435
MICAL2	4.69034
IRS1	4.68666
PLAC8	4.66889
ANXA3	4.65524
NMNAT2	4.62654
KYNU	4.62654
TGFBI	4.61627
IFIT1	4.61421
LOXL4	4.61111
CAV1	4.56752
MT2A	4.56433
CLDN23	4.56381
SLC37A2	4.53138
BCL3	4.52041
CCDC149	4.49822
COL12A1	4.48134
NCEH1	4.46874
MAPK13	4.46083
MAML2	4.45277
ITGA6	4.43907
CSF1	4.43512
NLRP2	4.4295
GAS2L1	4.42363
IAH1	4.40585
RBM24	4.39388
FBP1	4.37573
GEM	4.3737
TUBA4A	4.36263
AIM1	4.34808
FAM129A	4.33499
DDX60	4.31988
EDN1	4.31988
HAS2	4.31988
BASP1	4.31195
PLEC	4.28978
COL17A1	4.28141
FAM176A	4.25517
TMSL3	4.24791
TMSB4X	4.24791
LPXN	4.24721
ZNF439	4.24188
MYD88	4.24188
OLFML2A	4.2217
LYPD1	4.20124
SH3BGRL3	4.20079
LGALS3BP	4.19873
MVP	4.19297
PLEKHA2	4.18743
TNC	4.18743
SOCS3	4.17749
PTRF	4.16165
STYK1	4.15942
CDH18	4.15942
ECM1	4.14234
ITGB4	4.13804
ANGPTL4	4.13085
PLAUR	4.12854
KIAA1199	4.11635
RAB37	4.11635
IGFBP6	4.07195
ZNF69	4.07195
MGLL	4.06442
BCAR3	4.06409
CLCN4	4.04923
AHNAK2	4.04596
CYBRD1	4.03774
PHF15	4.01212
P2RY2	4.01055
TBC1D2	4.00859
IFITM3	3.95669
GSTM1	3.9546
COL13A1	3.94847
DYSF	3.94642
SNCG	3.92993
CST7	3.92993
GAS6	3.92875
AHNAK	3.92226
ZNF114	3.89468
NR4A2	3.88502
PYCARD	3.87931
LAMC2	3.85331
PLXNA2	3.85331
NPAS2	3.84014
DMBT1	3.82684
SYTL2	3.82684
JAG1	3.82684
SORBS2	3.82684
PHLDA2	3.81772
CD82	3.81342
ADRB2	3.81149
INHBB	3.79987
TBXAS1	3.79077
PECAM1	3.77239
ETV1	3.77239
FBXO43	3.77239
ASB9	3.77239
SRPX2	3.77239
TFPI	3.76734
CDH4	3.75378
CDYL2	3.74438
PPL	3.73492
INPP4B	3.73492
PRSS23	3.73302
CDA	3.72157
RRAD	3.71581
CD68	3.70858
NCF2	3.67681
IRF7	3.67681
ITGA2	3.67592
FRMD3	3.67186
TENC1	3.65691
SEMA6B	3.65691
TLR6	3.65691
SH2B3	3.61111
NTN4	3.60177
LDLRAD2	3.59551
PTPN6	3.59551
POU2F2	3.59551
C21orf63	3.59551
HCLS1	3.59551
RIN2	3.58291
VSTM2L	3.5718
ADAM8	3.57091
ISG20	3.56381
ZNF600	3.56381
TGFBR2	3.53716
RGS4	3.53138
AMPD3	3.53138
C17orf72	3.53138
ANTXR2	3.53138
ZNF185	3.50549
GPAT2	3.49822
ARAP3	3.49149
SEMA7A	3.47283
CD97	3.47218
PTGS2	3.46427
DNER	3.46427
LRRC33	3.4295
CCNJL	3.4295
DDX58	3.4295
PARP10	3.41773
RUNX2	3.40824
MAFF	3.40347
F2RL1	3.40277
LRRK1	3.39388
SH3D20	3.39388
MPP4	3.39388
COL6A3	3.39388
FAM133A	3.35735
LOXL2	3.34898
ANXA2	3.33827
NINJ2	3.31988
C15orf48	3.31988
ARSJ	3.31988
FBXL7	3.31988
EGFR	3.30642
ALDH3B1	3.30077
A4GALT	3.29434
HPCAL1	3.29131
SAMD9	3.28918
MFSD6	3.28141
CHST11	3.27652
BCL2L1	3.27451
TGFB1	3.25029
TNK1	3.24188
FOSL2	3.20215
TMEM163	3.20124
RFTN1	3.18743
MAMLD1	3.18743
DNMBP	3.18668
ADAMTS15	3.18346
NOG	3.18048
CDC42EP3	3.17149
ELK3	3.16848
PTX3	3.1631
DTX3	3.15942
FAT1	3.14877
ARHGAP29	3.14724
SLC7A11	3.13424
TRIM47	3.13085
AGRN	3.11908
MGST1	3.11252
RASD1	3.11009
SEMA3A	3.1017
FBXO27	3.1017
P2RX5	3.09432
IFI35	3.0869
KIFC3	3.07426
STAT5A	3.07195
CCBE1	3.07195
MST1R	3.07195
CCL28	3.07195
GLIS3	3.07195
AFAP1L2	3.05685
EPHA2	3.05117
C9orf3	3.04966
ERRFI1	3.0465
PLEKHN1	3.02615
ENO2	3.02615
C19orf66	3.02615
KCNS3	3.02615
UBE2L6	3.02032
OPN3	3.01055
HIST1H2AC	3.00269
TICAM1	2.99795
ARHGAP30	2.97884
FMNL3	2.97884
TPK1	2.97884
FAM83A	2.97884
LPAR1	2.97349
PSMB9	2.96504
KIAA1217	2.94642
TIMP2	2.93799
NUPR1	2.92993
OSGIN1	2.92281
ANGPTL6	2.91325
OSBPL10	2.908
PODXL	2.8966
HIST1H1C	2.89449
S100A11	2.88633
NAV2	2.87931
ACOT4	2.87931
SLFN5	2.87931
VSNL1	2.87931
PHACTR1	2.87931
KLF4	2.85985
TRIB2	2.85705
CLIP4	2.85622
RGS3	2.85093
KLF2	2.84674
FAM20C	2.84247
TNFRSF12A	2.83877
KIAA1949	2.83662
PYROXD2	2.82684
ARHGAP40	2.82684
STAMBPL1	2.82149
QSOX1	2.81558
LMNA	2.81515
UCN2	2.80892
CLIC3	2.80892
GABRE	2.79987
FTL	2.77653
CARD6	2.77239
OBFC1	2.77239
SLC2A3	2.77239
TRPV2	2.77239
ZNF671	2.77239
ELFN2	2.77239
MAGEC2	2.77239
GPR153	2.76444
SEMA3C	2.76125
PTPRM	2.75522
PLK3	2.75378
ZNF438	2.75002
C14orf49	2.75002
SNX19	2.74604
LDLR	2.74604
IL17RC	2.74438
RARRES2	2.73492
CCNA1	2.7273
RAB38	2.71581
UBASH3B	2.71581
FLT3LG	2.71581
NRP1	2.71344
MCTP1	2.70754
RUSC2	2.70754
TCIRG1	2.69998
EPCAM	2.69086
CALHM3	2.65691
B3GNT8	2.65691
RELB	2.65691
OSR1	2.65691
CXCL3	2.65691
RIMS2	2.65691
HSD3B7	2.64181
FAM167A	2.62654
CFP	2.62654
LAMA5	2.62111
HSPG2	2.61111
SYNJ2	2.59881
DISP2	2.59551
RBMS3	2.59551
TMEM116	2.5898
DFNA5	2.58901
IQSEC2	2.58853
SFXN3	2.58713
SGK223	2.57748
GFAP	2.57445
SH2D4A	2.57445
TNFSF12	2.55738
CTF1	2.53138
LYPD3	2.53138
MFI2	2.53138
NPR3	2.53138
SYNPO	2.53138
NEURL1B	2.53138
NEDD9	2.53138
SDR16C5	2.53138
TNFRSF21	2.52728
ENC1	2.52502
PLEKHA7	2.52041
AHR	2.51821
NKX3-1	2.50491
ATP10D	2.49822
LIMCH1	2.49342
ADORA2B	2.49186
LCP1	2.48699
RCN3	2.48699
TRAM2	2.46587
CYB5R2	2.46427
MAMDC2	2.46427
IL15RA	2.45801
LASP1	2.454
MICB	2.44297
C1orf113	2.44119
PDK4	2.43452
KRT18	2.43068
ZFYVE28	2.4295
SLC9A3R2	2.4273
ETHE1	2.4211
EDIL3	2.40637
SHISA2	2.40316
C11orf86	2.39388
ZNF84	2.39388
CRISPLD2	2.39388
ZNF836	2.39388
BMP4	2.37329
CNIH3	2.37312
GJB2	2.37312
MYADM	2.37278
PRDM8	2.35735
RUNX1	2.35399
SRPX	2.35399
ASAP2	2.34929
STAP2	2.34497
MSRA	2.34497
STAT6	2.33279
C9orf167	2.32218
PRR5L	2.31988
ZNF502	2.31988
GALNT10	2.31469
ASAP3	2.31142
SDC4	2.31011
PALM2-AKAP2	2.2949
AKAP2	2.2949
AQP3	2.29434
ABCA1	2.29434
KIAA1539	2.29228
PDGFC	2.28876
NES	2.28495
TRIM38	2.28495
FLNA	2.27956
SAMD4A	2.27955
DDIT4	2.27676
PPP1R13L	2.26835
PXN	2.26531
CTGF	2.26068
JUB	2.25837
ATP1B1	2.24867
CRIM1	2.24413
SYTL1	2.24188
ITGB1	2.24188
TMEM106A	2.24188
ATOH8	2.24188
MAP1LC3A	2.24188
ADM2	2.24188
PLSCR4	2.24188
HIST1H3C	2.24188
HIST1H2AM	2.24188
FIBCD1	2.24188
OPTN	2.24188
PFKP	2.23745
BCL6	2.2217
DLG4	2.21491
SLC27A1	2.20581
VLDLR	2.20124
GCNT1	2.20124
GNG11	2.19959
SOX9	2.19944
DPP7	2.18922
CCDC68	2.18743
CHRDL1	2.18048
COL7A1	2.17887
DUSP5	2.17349
NFIC	2.16295
FAM109B	2.15942
HIST1H4H	2.15942
KCTD14	2.15942
RRAS	2.1492
GMPR	2.14877
SERPINB1	2.14724
CTSZ	2.13364
ANKRD29	2.13085
NAP1L5	2.13085
SLCO4A1	2.13021
PMP22	2.12664
CBR3	2.12582
C9orf103	2.11635
TNS3	2.10538
STK10	2.09749
MOBKL2C	2.09432
TACC2	2.0893
TMEM2	2.0869
PLCH2	2.07195
RHBDL2	2.07195
EDN2	2.07195
MUC1	2.07195
KLRC2	2.07195
CPPED1	2.07195
C16orf45	2.07195
ULK2	2.07195
ZNF606	2.07195
WFDC3	2.07195
CCDC80	2.07195
C5orf56	2.07195
DENND2A	2.07195
CTHRC1	2.07195
C9orf150	2.07195
NFKBIA	2.05421
FILIP1L	2.05177
AGPAT9	2.04499
C13orf31	2.04158
C11orf91	2.03543
FAM129B	2.03448
NFKBIZ	2.02972
TNNT1	2.02696
CORO2B	2.02615
CD55	2.01614
TXK	2.01055
CCND1	2.00506
NGFR	1.99795
PLAT	1.98706
BHLHE40	1.9857
MCAM	1.98342
ITGA5	1.97884
ANKRD57	1.97884
C5orf23	1.97884
ZNF467	1.97884
TXNIP	1.97756
HEG1	1.969
FAM24B	1.96177
CLIP2	1.96177
TAPBP	1.96016
B3GNT7	1.95948
GPR126	1.9546
SNAPC1	1.94071
DLGAP4	1.93931
PDE4D	1.93702
RPS28	1.93545
IRF2	1.93545
FLNB	1.93372
SPSB1	1.93209
C4orf34	1.92993
OSMR	1.9254
CTBS	1.9244
KIAA1632	1.91995
HOXD1	1.91995
CAMK2N2	1.91744
EFCAB4A	1.9163
SOCS2	1.91471
RASA3	1.91067
HBEGF	1.91067
PHF1	1.90653
CDKN1A	1.90578
ROR1	1.90549
FSTL3	1.90203
BCL9L	1.901
PSME1	1.89045
SLC6A9	1.87931
DENND2D	1.87931
ITGA10	1.87931
FAM78B	1.87931
SLC22A18AS	1.87931
CDC42BPG	1.87931
ERBB3	1.87931
RNF43	1.87931
MAP2	1.87931
PRICKLE2	1.87931
CXCL1	1.87931
RCAN2	1.87931
AGFG2	1.87931
PIWIL2	1.87931
LY6K	1.87931
ZMAT1	1.87931
NEDD4L	1.87931
LETM2	1.87931
ITPRIP	1.8723
ITPR3	1.85855
FRMD5	1.85485
SLC2A1	1.85093
KLHL5	1.83912
PRNP	1.83768
HAGHL	1.83749
RARG	1.83749
ACTN4	1.83532
ORAI1	1.8321
MICALCL	1.82684
LAMB2	1.82429
ACADVL	1.8213
KHDC1	1.81919
MAP3K14	1.81124
GALNT6	1.80892
CHAC1	1.80892
PER3	1.79987
C8orf42	1.79442
CA13	1.79442
C6orf1	1.79243
ITGA1	1.78467
CYR61	1.78254
OTUB2	1.7765
ABHD4	1.77434
PDE2A	1.77239
ZFP28	1.77239
IKZF2	1.77239
CYP27A1	1.77239
TCN2	1.77239
FADS3	1.76795
HSPB1	1.76749
DCBLD2	1.76421
F2R	1.75207
SDC1	1.75002
CLIC1	1.74695
TGIF1	1.74491
GNAI2	1.74064
VASP	1.73614
SPOCD1	1.73492
C21orf7	1.73492
TYMP	1.73492
ANKRD37	1.73492
HIST1H2BC	1.73492
NAGS	1.72596
NAV1	1.72403
LPP	1.71832
C6orf145	1.71832
PARVA	1.71486
CTSD	1.71395
CORO2A	1.70938
SH3RF1	1.70826
PTPN14	1.70727
MAP1B	1.702
CCDC53	1.69644
SMAGP	1.69505
GLT25D2	1.69344
ADAMTSL5	1.69086
STARD8	1.69086
TSPAN4	1.69039
CUL9	1.68339
PARP4	1.68124
MBNL2	1.68076
PHLDB2	1.67861
TUBB3	1.67506
GALE	1.67484
ANXA4	1.67286
CAPN2	1.67051
TAP2	1.6665
GPX7	1.65691
C10orf25	1.65691
ALDH3A1	1.65691
CYGB	1.65691
ZNF506	1.65691
AFF3	1.65691
MFNG	1.65691
ALS2CL	1.65691
C3orf71	1.65691
SLAIN2	1.65691
SLC25A4	1.65691
C8orf46	1.65691
PAPPA	1.65691
APLN	1.65691
FGF13	1.65691
VIM	1.65662
FNDC3B	1.65089
CYP1A1	1.64642
APOBEC3B	1.6442
TFPI2	1.64349
CHST15	1.63964
TXNRD1	1.63177
SH2D5	1.62215
ZNF284	1.62215
MYLK	1.62215
FADS2	1.62057
SPRY2	1.61792
ARTN	1.61627
F8A1	1.61627
LRP10	1.61333
SEMA3B	1.61252
PXDN	1.60901
NEDD4	1.60445
WNT5B	1.60367
SMAD3	1.60298
FRMD6	1.60273
MYO1C	1.59893
OGFRL1	1.59888
LIN7B	1.59551
CARD10	1.59278
BHLHE41	1.59221
DEF6	1.59068
ST6GALNAC5	1.58653
CD9	1.58376
HLA-DMA	1.58291
IL17RE	1.57445
PEX6	1.57445
CDKN2D	1.57011
IFI6	1.56838
MET	1.56439
TSC22D1	1.56024
MTMR11	1.54769
NBPF14	1.54588
NUAK1	1.54588
CAPN12	1.54237
ZNF699	1.54144
RHOC	1.54122
DST	1.53642
RASAL2	1.53138
TPH1	1.53138
LMO7	1.53138
LOXL1	1.53138
SLC22A4	1.53138
TRAF1	1.53138
ZC3H12C	1.51941
HSBP1L1	1.51821
RILP	1.51674
PRSS12	1.51674
MYH9	1.5117
C8orf55	1.50005
FAM131A	1.49822
DPYSL2	1.49667
C12orf75	1.49549
CSPG4	1.48699
MBP	1.48699
SLC1A4	1.48699
SLC35E4	1.48699
TIPARP	1.48699
CTSO	1.48699
GPR37	1.48699
RGS10	1.48445
ARL4C	1.48258
EPHB2	1.48183
SLC10A3	1.47759
EXT1	1.47405
PPAPDC1A	1.47283
ALCAM	1.46801
C6orf52	1.46427
FERMT1	1.45662
TPM4	1.4537
COL9A2	1.45046
C11orf20	1.45046
HEATR7A	1.45046
HIST1H2BD	1.45046
S100A10	1.44568
CDH24	1.44541
B3GNTL1	1.44392
SVIL	1.44321
PLXNB2	1.44264
SNTB1	1.44119
RHOF	1.43601
NR3C2	1.43452
RAET1G	1.43452
GSTM4	1.4295
NOL3	1.4295
IDS	1.42394
FLNC	1.42183
HYI	1.42047
LMCD1	1.41434
TJP2	1.41434
SYNM	1.40694
SSH1	1.40665
DDAH2	1.4052
TEAD3	1.4021
ARHGEF1	1.40021
TNFRSF1A	1.39926
MAPK11	1.39388
CXCR5	1.39388
RBP5	1.39388
IRAK3	1.39388
C1QTNF9B	1.39388
LOC100130933	1.39388
TMC8	1.39388
EMR1	1.39388
ZNF442	1.39388
SULT1C2	1.39388
PSD4	1.39388
SLC23A3	1.39388
ZCWPW2	1.39388
ALDH1L1	1.39388
TEC	1.39388
ABCG2	1.39388
2023-03-01	1.39388
KHDC1L	1.39388
IMPG1	1.39388
DDO	1.39388
HDAC9	1.39388
FAM115C	1.39388
NOXA1	1.39388
GRPR	1.39388
C2orf89	1.39388
SH3BP4	1.39388
CD40	1.39388
STX1A	1.38584
SIK1	1.38569
FRYL	1.37938
ZFP36	1.37776
ARL4A	1.37776
LOC402778	1.37681
DTX2	1.37312
ARHGAP18	1.37312
IRS2	1.37061
TIAF1	1.37061
MICALL2	1.36741
SGMS2	1.35883
SREBF1	1.35735
PYGB	1.35548
MYO18A	1.35291
TMCC3	1.35206
SLC15A3	1.34497
FICD	1.34497
ZNF841	1.34497
AHDC1	1.33785
LOX	1.33785
IGFBPL1	1.33499
TP53INP2	1.33499
DUSP10	1.33291
HMGA1	1.32283
CLIC4	1.32266
KIF13B	1.31988
C8orf85	1.31988
HOMER3	1.31371
SOCS5	1.31296
WIPI1	1.31036
ZNF426	1.30899
ZBED6	1.30575
PDGFRL	1.30461
AFAP1	1.3012
CDCA7L	1.29686
GPR83	1.29434
PLXNC1	1.29434
ZNF10	1.29434
UACA	1.29434
PITPNM3	1.28495
DENND3	1.28231
FAM107B	1.28202
PLIN2	1.28081
CCDC69	1.27359
GPER	1.27359
LFNG	1.27359
ECE1	1.27154
OTUD1	1.26774
WNT9A	1.2646
ENO3	1.2646
CBX7	1.2646
APBB2	1.2646
RTN4	1.26159
ASPHD1	1.25958
YAP1	1.25768
CEBPB	1.25517
HIVEP3	1.25252
PRKAG2	1.24949
C11orf68	1.24188
C12orf70	1.24188
MLH3	1.24188
FN3K	1.24188
TMEM194B	1.24188
C3orf54	1.24188
KIF27	1.24188
DGAT2	1.24188
TEAD1	1.24188
DBNDD2	1.24045
SNX24	1.23545
DNAH11	1.23173
NFKB2	1.23038
C9orf30	1.22367
TMEM158	1.22344
PLXND1	1.22118
SDSL	1.21879
C6orf141	1.21879
PDLIM7	1.21715
CAV2	1.21331
BDH1	1.20946
BST1	1.20946
IFITM1	1.20946
SERINC2	1.2073
SLC24A6	1.20581
HERC6	1.20124
GSN	1.20054
FCHO1	1.19394
UBR4	1.19085
GLTPD1	1.18952
CYP2U1	1.18743
GPR3	1.18743
SPTBN5	1.18743
SOCS1	1.18743
MAMSTR	1.18743
ISPD	1.18743
WBSCR27	1.18743
PLCB3	1.18551
TMCO4	1.18238
MITF	1.18238
UGDH	1.17629
ZNF669	1.17149
PARD6A	1.17149
CYP2S1	1.17149
SH3KBP1	1.17149
NUDCD1	1.16881
SHROOM3	1.16711
IKBIP	1.16478
IER5	1.15942
ISM1	1.15942
SCN5A	1.15942
CSGALNACT1	1.15942
ADCK5	1.15942
PAPSS2	1.15699
INPP1	1.15494
SLC5A3	1.15441
RAB22A	1.15287
TBC1D8	1.15195
TOX2	1.15168
NR3C1	1.15045
LTBP4	1.14595
ST3GAL1	1.14595
LPIN2	1.14566
LRP5	1.144
TACC1	1.1429
SYT15	1.14234
GRLF1	1.14085
FAM65A	1.13952
IL27RA	1.13907
VSIG10	1.13424
ANKRD28	1.12781
TPCN1	1.12469
TMEM87B	1.12258
E2F7	1.12214
ADAM19	1.12032
CTSB	1.11926
ARRDC3	1.11825
PRKCA	1.11736
DCTD	1.11736
ZNF20	1.11635
CMIP	1.11567
GNG12	1.11325
VEGFA	1.11317
RAB30	1.11148
HPSE	1.11148
SOX13	1.10982
PLSCR3	1.10437
PDGFA	1.10437
PALLD	1.09943
HSPB8	1.09185
TRIM6	1.08987
GLRX	1.08903
POLD4	1.08876
PPP1R15A	1.07691
FXYD5	1.07338
FAM132A	1.07195
TAS1R3	1.07195
PIK3CD	1.07195
AK5	1.07195
DCST1	1.07195
FMOD	1.07195
KMO	1.07195
CAMK1D	1.07195
GPR158	1.07195
PPP1R3C	1.07195
C10orf91	1.07195
PTPRJ	1.07195
EFEMP2	1.07195
ARHGEF17	1.07195
AMDHD1	1.07195
SLC41A2	1.07195
RAB27A	1.07195
NLRC5	1.07195
ZNRF1	1.07195
C17orf46	1.07195
COL1A1	1.07195
ACOXL	1.07195
LY75	1.07195
PXMP4	1.07195
HSF2BP	1.07195
APOBEC3D	1.07195
HDAC10	1.07195
LAMP3	1.07195
CORIN	1.07195
MYO10	1.07195
SNCAIP	1.07195
PCDH1	1.07195
SERPINB6	1.07195
PNPLA1	1.07195
KIAA1324L	1.07195
BHLHA15	1.07195
TFR2	1.07195
SHH	1.07195
SLC26A7	1.07195
RORB	1.07195
ENG	1.07195
SRPK3	1.07195
CTSC	1.06782
SERTAD1	1.06738
TNFAIP8	1.06098
ANLN	1.05778
ATP9B	1.05177
SMURF2	1.05149
MSN	1.05138
KIAA1430	1.05058
ZMIZ1	1.04797
MBOAT7	1.04788
ARHGEF19	1.04596
PLIN3	1.04379
ADM	1.03857
RAB34	1.03796
C9orf89	1.03516
ATL3	1.02721
SPATA20	1.02696
WDR1	1.02666
PLLP	1.02615
RASSF4	1.02304
ABCB9	1.02304
PCBP4	1.02191
CDC73	1.01948
FLJ10357	1.01055
RBM47	1.01055
KIAA0240	1.01055
GLRX2	1.00949
COTL1	1.00864
MAD1L1	1.00804
TLN1	1.00694
ZNF524	1.00156
HERC4	0.997952
SLC22A18	0.997952
C5orf53	0.997952
CSF1R	0.997952
IFI27L2	0.995083
TRIM16L	0.99395
FN1	0.991334
SLC25A37	0.990606
BLVRB	0.990041
VPS24	0.98949
LAT2	0.98949
SGCE	0.988624
TRIM25	0.984489
ABCB6	0.984489
WWTR1	0.983644
GNB5	0.982685
VIPR1	0.981754
LIMK1	0.980091
ZFYVE1	0.978843
MSRB2	0.978843
OSBPL7	0.978843
CSGALNACT2	0.975091
ZNF605	0.972417
RAMP1	0.972417
ITGB5	0.972417
HIST1H2BK	0.971162
VDR	0.968116
TMC6	0.968116
TMEM171	0.968116
RASSF5	0.967255
PNPLA6	0.965037
ZNF83	0.965037
TMSB10	0.963133
GPX3	0.961366
CPT1A	0.961249
ETV6	0.960531
CHST3	0.960161
SHISA4	0.959477
CLIP1	0.95731
CAP2	0.953689
GBE1	0.95258
COL6A1	0.951
LPCAT4	0.949578
OSBPL3	0.94927
SLC2A11	0.946421
UFSP2	0.946421
FADS1	0.943396
CD58	0.939849
FLJ32810	0.937023
TAOK3	0.935891
ACTN1	0.929517
EML2	0.928217
CTNNBIP1	0.925111
LYPD6	0.919949
C5orf28	0.919949
SH2D3A	0.919949
MYL12B	0.919143
ANKRD33B	0.916301
NIPAL3	0.915551
B4GALT1	0.915394
PAQR7	0.915227
EPAS1	0.913254
TMEM63A	0.911488
SNPH	0.908453
ARHGAP27	0.906893
CORO1C	0.906893
NR1H2	0.906174
CCM2	0.904842
PWWP2B	0.903829
MFSD7	0.902027
ARHGAP10	0.902027
MRC2	0.900472
PTPN12	0.899485
LRP12	0.898501
SCARA3	0.897923
IL6ST	0.896072
PRKCE	0.893954
G6PD	0.892819
SIPA1L3	0.89138
IFI27	0.890114
MICA	0.885184
GPRC5C	0.884582
SLC44A2	0.881346
MYL12A	0.879729
RGS20	0.879307
HCFC2	0.879307
HVCN1	0.879307
PAK6	0.879307
ASGR1	0.879307
CCT6B	0.879307
SP6	0.879307
ZNF433	0.879307
GALNT14	0.879307
FAM82A1	0.879307
OLA1	0.879307
RASL10A	0.879307
MAGI1	0.879307
SCUBE3	0.879307
TNFRSF10C	0.879307
IL7	0.879307
C8orf37	0.879307
PKN1	0.876614
UPP1	0.873873
C1GALT1	0.872343
COL5A1	0.868419
FAM110A	0.860448
CYB561	0.856784
RBKS	0.856223
CUL7	0.853312
NEK7	0.852386
PBK	0.852274
ANXA5	0.851562
MCCC1	0.850394
ILDR2	0.84956
ACSS3	0.84956
MRPS10	0.847963
FOXH1	0.844542
MMD	0.844542
SLC38A2	0.842228
DOPEY2	0.837487
PTK6	0.830944
CKAP4	0.828945
BCL2L2	0.827847
WDR76	0.82684
SAMD10	0.82684
B9D2	0.824025
SEC14L1	0.822501
ENDOD1	0.819186
MXD1	0.818504
MAN2A1	0.817597
NRM	0.815904
HTRA1	0.812432
ADAM15	0.812308
PLA2G16	0.811038
PIGV	0.808918
TPR	0.808918
SCG5	0.808918
SEMA4B	0.808918
SPRED3	0.808918
PDZD2	0.808918
ICA1	0.808918
DOCK5	0.808918
ANGPT1	0.808918
MAP3K6	0.808918
TNFAIP8L1	0.808918
TMEM44	0.808918
RMI1	0.808918
TRIM8	0.805116
GALC	0.804256
CD151	0.803934
LGALS8	0.801634
CRIP2	0.796318
RNH1	0.795406
PC	0.794418
PCBD2	0.794418
ID1	0.794156
MMEL1	0.788159
BTN3A1	0.788159
RGL2	0.782446
GNE	0.780903
SLC29A1	0.776397
JMJD1C	0.77497
FAM38A	0.773324
TMEM133	0.772392
AMT	0.772392
HPGD	0.772392
SYTL3	0.772392
IFFO2	0.772392
ZBTB4	0.767695
TMCO3	0.767098
WSB2	0.766262
GLIPR1	0.760663
APOL2	0.75645
RHBDF1	0.755479
SIPA1	0.753423
CEP55	0.752859
DAB2	0.752674
EIF6	0.752142
ITPKB	0.750024
REP15	0.750024
ACBD4	0.750024
LYPD6B	0.750024
FBXL13	0.750024
C8orf48	0.750024
MOBKL2A	0.747112
PLEKHG4	0.744378
SNX16	0.744378
PTTG1IP	0.742902
STK38	0.741128
RPP25	0.738709
GRB7	0.734917
TMEM38A	0.734917
IL17RD	0.734917
SLC25A43	0.731877
NQO2	0.730572
SMPD1	0.729846
C20orf117	0.729846
SPRED1	0.729064
DLK2	0.729064
ZFP36L1	0.728616
CMPK1	0.727699
PSME2	0.727304
OGDH	0.725956
ACO1	0.724478
PRIC285	0.724029
ARAP2	0.724029
NAGK	0.722878
TSPAN5	0.721455
RABIF	0.721045
TP53I3	0.72048
PGPEP1	0.71965
C14orf135	0.719473
TMEM184A	0.71697
PLCD3	0.716138
PPFIBP2	0.715808
SERTAD4	0.714059
SNX33	0.707989
GRK5	0.705824
FBXO32	0.703085
2023-09-10	0.702718
CCDC111	0.702718
PCIF1	0.701114
C6orf48	0.70082
FHL2	0.699111
MTCH1	0.69757
NFE2L3	0.696443
VCL	0.695967
PKP2	0.695389
HIF1A	0.695389
AP1S3	0.693441
RGL1	0.690862
SGMS1	0.689705
PROCR	0.689705
NFIX	0.686662
BNIP3L	0.686061
EPDR1	0.68245
MAFK	0.681875
SYDE1	0.681861
FZD6	0.680374
BAG2	0.678807
PHF19	0.67861
LYSMD2	0.676814
ACSL3	0.676023
GLTP	0.669406
UEVLD	0.668597
SLC6A6	0.667928
FUT8	0.666696
ARF6	0.666437
CLGN	0.663487
ZNF700	0.656915
SLC45A1	0.656915
GJA9	0.656915
BTBD19	0.656915
RXFP4	0.656915
HMCN1	0.656915
C1orf116	0.656915
C10orf68	0.656915
FAM21A	0.656915
FAM21B	0.656915
LDHAL6A	0.656915
PAX6	0.656915
BATF2	0.656915
TMPRSS5	0.656915
TP53AIP1	0.656915
HSN2	0.656915
STAB2	0.656915
PCOTH	0.656915
C14orf182	0.656915
ACOT6	0.656915
DUOX2	0.656915
ACAP1	0.656915
C17orf68	0.656915
SLC6A4	0.656915
CLIP3	0.656915
GIPR	0.656915
CCDC61	0.656915
C2orf63	0.656915
NOSTRIN	0.656915
MATN4	0.656915
FAM65C	0.656915
THRB	0.656915
PROS1	0.656915
ZBTB38	0.656915
FAM157A	0.656915
KCNIP4	0.656915
SHISA3	0.656915
CNGA1	0.656915
COX18	0.656915
CXCL10	0.656915
FAT4	0.656915
LRRC70	0.656915
ERAP1	0.656915
PDLIM4	0.656915
FABP6	0.656915
MYLK4	0.656915
KIAA0319	0.656915
HIST1H3A	0.656915
PRPH2	0.656915
QKI	0.656915
SCIN	0.656915
VGF	0.656915
DOCK4	0.656915
SCARA5	0.656915
C9orf123	0.656915
C9orf47	0.656915
FBP2	0.656915
C5	0.656915
OPHN1	0.656915
TBC1D8B	0.656915
GAB3	0.656915
TNFSF12-TNFSF13	0.656915
TNFSF13	0.656915
SNAPC2	0.656915
ETS2	0.656915
AMOTL2	0.656915
TBC1D1	0.656915
CD24	0.656915
C1orf93	0.650656
SMYD3	0.649497
TRIM16	0.649261
CAPRIN2	0.648877
TAX1BP3	0.644304
CTNNA1	0.644107
CTNS	0.643859
KIAA1033	0.643679
EFHD2	0.643109
KANK2	0.642908
IMPA2	0.641567
SDC3	0.639637
ABTB1	0.639637
BCAR1	0.638389
CTNNAL1	0.638247
DAG1	0.637742
FAM190B	0.636304
SOS2	0.636304
SLC20A1	0.634703
BMP1	0.632667
PPP4R1	0.631824
IRAK2	0.62917
SHC1	0.627963
SLC4A11	0.626541
LPIN1	0.625888
ECHDC2	0.624493
SAMD12	0.624493
AVPI1	0.622376
EGFL8	0.622149
NAT6	0.620845
GPD2	0.620015
ZNF672	0.61944
AHCTF1	0.616273
TMEM55A	0.612521
ACSL4	0.612521
SQSTM1	0.612342
ARID5B	0.611111
ZNF862	0.608005
CCDC88C	0.606289
MYBL1	0.604447
DLG1	0.603143
CCDC17	0.602467
BTN3A3	0.602467
PACS1	0.600732
RRBP1	0.600646
CAMK2N1	0.600331
LIMA1	0.598406
SCCPDH	0.598021
MYO9B	0.595514
PANX2	0.595514
SOAT1	0.593003
RNF182	0.592784
CCND3	0.591679
TCHP	0.589011
KIAA0802	0.587873
FAS	0.586525
HIST1H1E	0.586525
TAP1	0.583851
FGD6	0.583851
ARPC1B	0.58373
ACTR1B	0.580966
LMF2	0.57916
SH3BP5L	0.578586
MPRIP	0.577665
MINK1	0.577187
CCDC88B	0.574453
SLC48A1	0.574453
HSF4	0.574453
ITGAV	0.574453
PAK2	0.571712
TUBB6	0.57121
C9orf5	0.570891
FANCG	0.569858
DRAP1	0.569795
INF2	0.567363
H6PD	0.566717
THAP8	0.566717
AKT2	0.566717
ING2	0.566006
ARHGEF2	0.565574
ZNF219	0.562278
CDKN3	0.56181
ASAH1	0.560239
MKI67	0.559115
MACF1	0.558267
PAOX	0.557379
PRR19	0.557379
BIRC2	0.5548
CAST	0.554432
B2M	0.554404
GAMT	0.551562
AES	0.550563
IFITM2	0.549999
EFR3A	0.549274
VPS37B	0.547943
KRCC1	0.547686
ERBB2IP	0.547037
RNF213	0.545883
FASTKD2	0.545883
METTL4	0.543258
C11orf9	0.541437
LRRC8D	0.541437
TOLLIP	0.541437
MMP24	0.540857
DGKA	0.539078
WTIP	0.539078
TRIOBP	0.539078
ABR	0.538375
FEZ2	0.538094
ABL2	0.537616
RHEBL1	0.53662
CPEB4	0.535899
ARHGAP12	0.533532
DDR1	0.5334
ALDH3A2	0.532467
C1orf213	0.531384
C14orf38	0.531384
KIAA0467	0.529942
SPAG1	0.52881
NR4A3	0.52881
EVI5L	0.526518
ELL2	0.526128
ARF4	0.525219
DVL1	0.520461
SERPINH1	0.520039
PDE8B	0.519411
HLA-A	0.518965
C17orf101	0.516737
NFE2L2	0.516615
MPP5	0.516364
PLXNA3	0.516052
ACSL1	0.514896
SBNO2	0.512525
GRK4	0.512525
FAM200B	0.512525
ODZ3	0.512525
TRIP10	0.511509
RAB11FIP5	0.510525
TNFSF9	0.509358
SPRY1	0.509358
ZFAND3	0.50742
FBXL18	0.506355
MORC4	0.50512
TNIP1	0.504144
FTH1	0.503002
GPX8	0.503002
LAMA3	0.499373
TROVE2	0.498217
MLF1IP	0.496837
ACY1	0.495978
ITPRIPL2	0.495164
TSPO	0.494947
FAM160B1	0.493416
TXNDC9	0.493416
ANO8	0.492284
BAT5	0.48699
C1QL3	0.48699
C11orf35	0.48699
CREB1	0.48699
C1QTNF6	0.48699
NPTXR	0.48699
LHFPL2	0.48699
C7orf58	0.48699
SLC34A3	0.48699
MAOA	0.48699
FLII	0.481868
ERLIN1	0.480365
ZNF827	0.479128
CDC42BPA	0.478209
ZNFX1	0.477538
PTK2	0.476342
CUEDC1	0.4748
RBMS2	0.474051
TNFRSF10D	0.472776
TPBG	0.4717
ALG9	0.470502
CD99L2	0.469829
GGCX	0.465295
MYLIP	0.465295
CHRNB1	0.46427
TWSG1	0.46427
ZNF585A	0.46427
GNA12	0.46427
GPSM2	0.463328
MBNL1	0.463225
UGP2	0.461364
PITPNM1	0.458975
PPARD	0.458975
SLC25A24	0.45641
RTN2	0.455281
SLC4A2	0.454672
GALNT7	0.453587
C7orf53	0.450464
ADAMTSL4	0.450464
SNRPE	0.450464
USP40	0.450464
PRR11	0.44899
SYNE1	0.443921
SNX8	0.442975
ATXN1	0.44279
PRICKLE4	0.441186
C6orf57	0.441186
SPATA1	0.438735
SEL1L3	0.438735
SLC45A3	0.437602
BCAT1	0.436525
SUN2	0.436414
MEGF6	0.434522
TMEM53	0.434522
ANO10	0.4327
KLHL2	0.4327
2023-09-09	0.431495
RPS6KA4	0.430847
CNN2	0.43079
TSPAN14	0.430406
LRRCC1	0.429504
TPST2	0.429022
CLOCK	0.428887
PLXNA1	0.42884
CFLAR	0.428646
ANXA6	0.427217
HHAT	0.425589
PPAPDC1B	0.425589
TK1	0.424728
PAFAH1B3	0.423664
TRIO	0.423664
CHMP1B	0.422449
ICK	0.419223
FAM98C	0.418403
PIM1	0.418012
SLC7A5	0.41649
RBCK1	0.415907
RXRA	0.415907
FH	0.412989
MED17	0.412989
CYP26B1	0.412989
RAPH1	0.411802
DUSP1	0.411802
RNF208	0.407555
ST3GAL5	0.404528
SLC17A5	0.403466
KLF6	0.402597
EHD1	0.401388
RNF19A	0.400423
PPAP2B	0.400278
FKBP9	0.400006
CALHM2	0.399314
HYLS1	0.398313
CCDC85B	0.397048
RAB11B	0.395287
TRIM5	0.39388
PLEKHG5	0.39388
C1orf151	0.39388
RAPSN	0.39388
BEST1	0.39388
HIST4H4	0.39388
HCFC1R1	0.39388
GZMM	0.39388
GMFG	0.39388
IRGQ	0.39388
COX6B2	0.39388
MATN3	0.39388
ARHGAP25	0.39388
SDCBP2	0.39388
NTSR1	0.39388
OR2B6	0.39388
C6orf27	0.39388
VWDE	0.39388
CSRNP1	0.391889
ADAM9	0.390741
SBF1	0.388625
MDP1	0.38798
CLDND1	0.384155
GALNT4	0.382292
FCGRT	0.38128
PCYT1A	0.380442
NBL1	0.378613
PQLC3	0.378613
WDHD1	0.377455
CAPNS1	0.376967
CHRNE	0.376807
TSKU	0.374515
RGS12	0.374515
ZMYND8	0.373608
ANKRD50	0.371512
TIMP1	0.369591
JUNB	0.369446
RILPL2	0.369218
TCF19	0.367842
CST3	0.367661
MSRB3	0.366573
ZNF367	0.366494
PRKAA1	0.366135
SLC25A29	0.365311
NR1D1	0.364133
PLEKHF1	0.363718
TMEM127	0.363183
ZCCHC24	0.360197
JKAMP	0.360197
METTL10	0.35206
ZBTB47	0.35206
ARHGAP31	0.35206
C7orf46	0.35206
DOCK9	0.349937
ENTPD4	0.349937
ZSCAN16	0.347587
ILK	0.346443
GULP1	0.343254
SRXN1	0.342768
GAS2L3	0.3426
RGS7	0.342041
LAYN	0.340985
STEAP3	0.340058
BACH1	0.339432
FJX1	0.339056
VPS29	0.338322
FZD7	0.336368
GRIK4	0.334987
GNG2	0.334987
MYO5C	0.334987
OXTR	0.334987
ZCCHC4	0.334987
SLC39A4	0.331596
MAPKAPK2	0.331103
NDEL1	0.32911
DHRS1	0.328292
C6orf136	0.327453
DYNC1H1	0.325927
PHTF1	0.325709
PPP1R3F	0.325709
PKD2	0.324933
TRIM21	0.324339
SNX21	0.324339
HLA-E	0.324339
CACNB1	0.323491
NFIL3	0.323491
RAB8B	0.322496
PCBP3	0.31988
PRDM5	0.31988
SYNGAP1	0.31988
CREB3	0.317931
RASSF7	0.317862
PIH1D1	0.316702
ELOVL1	0.316416
HEBP1	0.316163
LCAT	0.315878
LRP8	0.314313
ZFHX3	0.31296
TREX1	0.31296
MOSPD1	0.31296
ARPC4	0.311551
CHFR	0.311418
CPEB2	0.311418
APOBEC3C	0.31114
TMOD3	0.309218
ARRB1	0.308991
PIGO	0.306857
RIPK1	0.305625
IGDCC4	0.304613
BTBD10	0.304068
RGMB	0.303899
PTPRG	0.303682
NRBP2	0.303278
SMTN	0.30225
CDKN1B	0.301086
SIL1	0.299553
GLS	0.297512
LITAF	0.296075
MAPK14	0.295756
CCDC19	0.294345
LGR5	0.294345
LTBP2	0.294345
HES7	0.294345
MGAT5B	0.294345
ZNF470	0.294345
KCNIP3	0.294345
GPR155	0.294345
ZNF619	0.294345
PLD1	0.294345
ALPK1	0.294345
HIST1H2BN	0.294345
B3GALT4	0.294345
FAM26F	0.294345
C7orf51	0.294345
ZFAND5	0.294345
TMEM54	0.294345
CASP8	0.294345
TPM2	0.294345
PSMD2	0.291291
LNPEP	0.290962
PMEPA1	0.290787
IL4R	0.288764
ARRDC2	0.287681
SGCB	0.286077
UGCG	0.285951
GPAA1	0.285073
SAT1	0.285031
KDELR3	0.284946
PRR7	0.284946
C6orf130	0.283827
CALM2	0.283238
ATG16L2	0.281406
ATF5	0.279757
MELK	0.278915
KIRREL	0.278403
DAGLA	0.278403
ZNF627	0.278403
CHPF2	0.278024
SEC24D	0.276884
NEDD1	0.276311
ZNF670	0.275486
CD47	0.273586
TFRC	0.270654
AP2S1	0.270299
CCDC24	0.269892
SLC4A7	0.269892
RASA1	0.269254
ADAM10	0.26764
PBXIP1	0.26633
MAP2K3	0.265963
DNHD1	0.264597
TAPBPL	0.264597
LIG4	0.264597
C6orf114	0.264597
PPP3CB	0.263572
RABGEF1	0.263484
C11orf24	0.262531
CLCC1	0.262414
ACVR1	0.261777
HJURP	0.259844
UBTD1	0.259322
FZD1	0.258365
H1F0	0.257328
PXK	0.256921
REPIN1	0.255428
SGK1	0.253559
PCK2	0.252524
DCUN1D1	0.252524
RBL1	0.251502
NFKBIE	0.250755
STARD13	0.24883
FZD2	0.24883
LRRC61	0.247591
CYTH2	0.247394
NINJ1	0.246584
CDKN2AIP	0.246323
TOMM34	0.245409
ESYT1	0.245326
TM9SF1	0.244861
EDEM1	0.243495
GCLM	0.243321
ARL4D	0.243321
BATF3	0.241877
FANK1	0.241877
CTSW	0.241877
PTHLH	0.241877
C19orf12	0.241877
C20orf135	0.241877
ITPR1	0.241877
CMBL	0.241877
ODZ1	0.241877
EPHX4	0.241877
NUP37	0.240634
INPP5F	0.239062
IQGAP1	0.238803
RPS6KC1	0.237962
LZTS2	0.236583
PTPLA	0.235777
NAMPT	0.235451
TNFRSF19	0.232417
TCTEX1D2	0.231151
MT1X	0.230856
VOPP1	0.230382
CLTB	0.22855
PPP1R16A	0.227603
RNF135	0.226838
TSC22D4	0.226398
NPPA	0.223955
VSIG2	0.223955
GATSL3	0.223955
FAM120C	0.223955
KIFC2	0.222195
SSFA2	0.222056
ARHGEF18	0.217967
WDYHV1	0.216342
CDC42EP4	0.215999
PLBD2	0.215543
ANKRD13A	0.214557
SPIRE1	0.214557
C19orf61	0.214396
FAM63A	0.213971
ZNF792	0.213971
RSU1	0.213613
2023-03-02	0.213308
ARL1	0.213128
ARFGEF2	0.212815
STARD4	0.212815
KCTD10	0.212613
CLVS1	0.21213
SLC25A3	0.212065
TMEM9B	0.211504
EID3	0.209456
RPGRIP1	0.209456
PAQR5	0.209456
LOC728819	0.209456
RBM43	0.209456
CRYZ	0.209456
OBFC2A	0.209456
MSL3L2	0.209456
TWF1	0.207112
PHC2	0.205677
NPC1	0.204846
TTC38	0.203981
CCDC50	0.203864
RNF24	0.203658
KIF3C	0.203197
ULBP2	0.202349
CORO1B	0.200819
ISCU	0.200178
ASAP1	0.19987
CREM	0.199708
ATOX1	0.199207
EFNA1	0.197483
FAM174B	0.197483
CYP4V2	0.197483
KBTBD2	0.197483
CLSTN1	0.197251
PPFIBP1	0.193943
FAM102A	0.193258
KCTD20	0.193012
TMEM131	0.192465
ASL	0.191251
C14orf159	0.187429
TRIP11	0.187429
CCDC88A	0.187429
ZNF462	0.187429
LYPLAL1	0.187429
AIDA	0.187429
DCUN1D3	0.187429
C16orf7	0.187429
SLC35B3	0.187429
ANK1	0.187429
LRRC26	0.187429
FLOT1	0.182247
MAP7D1	0.182206
PSMB10	0.181925
ZNF488	0.181577
MRPL17	0.181577
SPTAN1	0.180576
LRRC20	0.179593
SERTAD2	0.179593
INSIG2	0.178867
SH3RF3	0.177305
RAB20	0.176289
NPC2	0.174085
C12orf57	0.172836
RBM14	0.171488
C1R	0.171488
CNTNAP1	0.171488
PLAA	0.171488
MAPKAPK3	0.171032
NIT2	0.170806
EZR	0.169656
TNFRSF10B	0.169249
DPF3	0.168814
PHLDB1	0.168167
ERCC1	0.167711
C14orf4	0.160821
FAM46B	0.159415
TFAP2E	0.159415
BGLAP	0.159415
LTK	0.159415
SEC22A	0.159415
BEND6	0.159415
CIT	0.158607
POLE2	0.158607
UBE3A	0.158461
NUDT14	0.157925
ZNF496	0.157344
C17orf28	0.154414
ANXA11	0.153176
[truncated: 10,648 more rows]

## Sheet: EGR1_gene_set
EGR1 HUMAN	TRRUST_Transcription_Factors_2019	CDKN1A	GDF15	FN1	PTP4A1	PTGS2	PSEN2	ATF3	PTGES	SOX18	NFKB1	PDGFC	TNFSF10	FGF2	SPRY1	F3	WNT4	TOE1	STMN1	POR	FLT1	SLC4A2	IL6	HPSE	ACHE	LMTK2	PPARG	TFPI2	CCND2	STIM1	UBE2S	PLAUR	IGF2	TH	CCND1	RBL2	HSD11B2	BCAR1	TGFBR2	LDLR	HYAL1	IMPDH2	AR	SYN1	MYB	TBXA2R	TMPO	NAB2	EGFR
EGR1_TF-GENE_COOCURRENCE	Enrichr_Submissions_TF-Gene_Coocurrence	SERPINE1	ARL4C	PTP4A3	NR4A1	CDKN1A	SPRY2	AHNAK	PMEPA1	GPNMB	GDF15	CD44	PDPK1	BCL3	ETV5	CD14	CXCR4	IGFBP4	ODC1	SIK1	ITM2C	SLC2A1	JUNB	TIMP2	JUND	S100A6	GADD45B	STAT3	SOCS3	GSN	BTG2	CTSB	PPP1R15A	DDR2	FN1	IGFBP2	SERPINE2	FHL2	COL3A1	STAT1	IGFBP5	SERPINB8	CSRP1	RGS2	PTGS2	RGS16	GLUL	IER5	ATP1B1
[truncated: 236 more columns]

## Sheet: POSITIVE_REGULATION_OF_VASCULAT
GO_POSITIVE_REGULATION_OF_VASCULATURE_DEVELOPMENT	> Any process that activates or increases the frequency, rate or extent of vasculature development. [GO_REF:0000058, GOC:TermGenie, PMID:21472453]	ABL1	ADM	ADM2	AGGF1	AKT3	ANGPT2	ANGPTL4	ANXA1	ANXA3	AQP1	BMPER	BRCA1	BTG1	C3AR1	C5	CD34	CD40	CFLAR	CIB1	CTH	CTSH	CYBB	CYP1B1	DDAH1	ECM1	EFNB2	EGR1	ENG	EPHA1	ERAP1	ETS1	F3	FGF18	FGF2	GAB1	GATA2	GATA6	GHRL	GRN	HDAC7	HDAC9	HIF1A	HIF1AN	HIPK1	HIPK2	HK2	HMGA2	HMOX1
[truncated: 60 more columns]
